# Supplementary material for: KEGNI: knowledge graph enhanced framework for gene regulatory network inference
Source: Genome Biol. 2025 Sep 22;26:294. doi: 10.1186/s13059-025-03780-7 (PMC12455831; doi:10.1186/s13059-025-03780-7)
Supplement: Supplementary file 2 — Additional file 2: Supplementary Tables S1–S16 [file 13059_2025_3780_MOESM2_ESM.xlsx]

## Sheet: Table S1
Table S1. Description of datasets used in the study.
Dataset	cell type	DataSource	Data source paper	Species	#Cells	#Genes	Additional Information
mHSC	mHSC-E	GSE81682	A single-cell resolution map of mouse hematopoietic stem and progenitor cell differentiation	Mouse	1071	2634	The number of genes in the dataset from BEELINE refers to the original gene count, which is further processed following the BEELINE framework. Specifically, the input dataset is generated by selecting transcription factors (TFs) along with either the 500 or 1000 most variable genes, as guided by BEELINE’s gene selection strategy.
	mHSC-L				847	692
	mHSC-GM				889	1595
mESC	mESC	GSE98664	Single-cell full-length total RNA sequencing uncovers dynamics of recursive splicing and enhancer RNAs.	Mouse	421	8150
mDC	mDC	GSE48968	Single-cell RNA-seq reveals dynamic paracrine control of cellular variation	Mouse	383	3755
hHep	hHep	GSE81252	Multilineage communication regulates human liver bud development from pluripotency	Human	425	4336
hESC	hESC	GSE75748	Single-cell RNA-seq reveals novel regulators of human embryonic stem cell differentiation to definitive endoderm.	Human	758	4406
PBMCs	classical monocytes	https://s3-us-west-2.amazonaws.com/10x.files/samples/cell-arc/1.0.0/pbmc_granulocyte_sorted_10k/pbmc_granulocyte_sorted_10k_fastqs.tar	10× Genomics. PBMCs from C57BL/6 mice (v1, 150×150); single cell immune profiling dataset by Cell Ranger 3.1.0 (2019).	human	1848	25485
	myeloid DC				232
	naive B cells				282
	naive CD4 T cells				1373
pancreas islet	Cd81 high	GSE203376	Single-cell RNA sequencing combined with single-cell proteomics identifies the metabolic adaptation of islet cell subpopulations to high-fat diet in mice	Mouse	3570	2004
	Cd81 low				14246
microglia(COP1)	wt_homeostatic	GSE145454	Ubiquitin Ligase COP1 Suppresses Neuroinflammation by Degrading c/EBPβ in Microglia	Mouse	2771	3435
	ko_IFN				974
	ko_neurodegeneration				2271
All input data are available on Zenodo (https://zenodo.org/records/15711227).

## Sheet: Table S2
Table S2. Median EPR values across ten replicates.
Ground truth	Cell type	TFs	Genes	Density	size	KEGNI	MAE	PIDC	GENIE3	GRNBOOST2	SCODE	PPCOR	SINCERITIES
STRING	mHSC-E	156	300	0.029	500	7.53017	6.2681	7.49	6.7	6.05	3.95	1.56	0.74
STRING	mHSC-L	39	74	0.048	500	6.69094	5.15167	6.22	6.83	6.67	2.12	4.33	0.76
STRING	MHSC-GM	92	206	0.04	500	7.38788	5.32662	8.36	8.7	7.96	0.91	1.89	0.4
STRING	mESC	495	648	0.024	500	4.43604	3.74396	3.18	3.16	3.35	1.71	0.88	1.59
STRING	mDC	264	487	0.038	500	2.32237	2.03026	1.88	2.04	1.94	1.16	0.91	1.05
Non-specific ChIP-Seq	mHSC-E	144	447	0.022	500	6.09432	4.91614	5.41	4.65	4.55	1.8	1.57	0.95
Non-specific ChIP-Seq	mHSC-L	35	168	0.048	500	3.43438	2.80042	2.85	2.63	2.7	1.43	1.19	1.5
Non-specific ChIP-Seq	MHSC-GM	82	301	0.03	500	6.275	5.00217	6.64	6.82	6.02	1.87	1.97	1.34
Non-specific ChIP-Seq	mESC	516	896	0.015	500	3.66067	3.25433	2.53	3.28	3.16	1.91	0.83	1.73
Non-specific ChIP-Seq	mDC	250	643	0.019	500	2.00211	2.18711	2.73	2.71	2.46	2.17	0.99	1.57
Cell type-specific ChIP-Seq	mHSC-E	29	691	0.578	500	1.05942	1.10622	0.98	1.03	1.03	0.99	1.1	1.04
Cell type-specific ChIP-Seq	mHSC-L	22	618	0.543	500	1.12432	1.12097	0.98	1.05	1.02	1.02	0.99	1.02
Cell type-specific ChIP-Seq	MHSC-GM	16	525	0.525	500	1.19035	1.23871	0.97	1.05	1.03	1.07	1.08	1.04
Cell type-specific ChIP-Seq	mESC	88	977	0.345	500	1.13636	1.1357	1	1.06	1.05	1.01	1.02	1.09
Cell type-specific ChIP-Seq	mDC	20	448	0.085	500	1.64953	1.57194	1.13	1.02	0.91	1.08	1.08	1.3
lof/gof	mESC	34	775	0.158	500	1.18266	1.18114	1.32	1.36	1.26	1.3	1.04	0.84
STRING	hESC	343	517	0.024	500	6.05646	4.66333	3.75	3.41	3.08	1.41	1.13	0
STRING	hHep	409	656	0.028	500	5.10732	3.52911	3.5	3.22	2.84	0.93	0.82	1.34
Non-specific ChIP-Seq	hESC	283	760	0.016	500	2.65031	2.17094	1.9	1.8	1.58	1.02	1.23	0
Non-specific ChIP-Seq	hHep	322	832	0.015	500	1.81867	2.542	2.48	2.01	1.7	2.29	1.04	2.06
Cell type-specific ChIP-Seq	hESC	34	815	0.164	500	1.17726	1.37915	0.91	0.95	0.93	1.02	1.06	0
Cell type-specific ChIP-Seq	hHep	30	874	0.379	500	1.09024	1.0526	1.03	1.12	1.05	1.17	0.98	1.05
STRING	mHSC-E	161	427	0.027	1000	7.50463	6.00926	8.08	6.99	6.17	4.2	0	0
STRING	mHSC-L	40	86	0.045	1000	7.80444	5.92133	6.45	7.17	7.17	2.15	1.84	1.43
STRING	MHSC-GM	100	357	0.037	1000	8.31838	6.79351	8.37	8.45	7.23	1.24	1.24	0
STRING	mESC	499	799	0.021	1000	4.88262	4.10548	3.67	3.48	3.67	1.62	1.11	1.21
STRING	mDC	273	681	0.032	1000	2.47703	2.06359	1.87	2.16	2.04	1.35	1.02	1.1
Non-specific ChIP-Seq	mHSC-E	147	680	0.02	1000	5.55975	5.204	5.74	4.65	4.65	3.07	0	0
Non-specific ChIP-Seq	mHSC-L	37	198	0.043	1000	4.1107	3.16709	2.97	3.05	2.97	1.38	0.73	1.67
Non-specific ChIP-Seq	MHSC-GM	88	532	0.029	1000	6.25931	5.53759	5.85	5.88	4.94	1.29	1.14	0
Non-specific ChIP-Seq	mESC	522	1221	0.013	1000	3.92269	3.19462	2.8	3.49	3.51	2.21	1.17	1.49
Non-specific ChIP-Seq	mDC	254	980	0.016	1000	2.07906	2.3925	2.95	3	2.72	2.67	1.17	1.51
Cell type-specific ChIP-Seq	mHSC-E	33	1177	0.566	1000	1.04951	1.07575	0.97	1.02	1	1	0	0
Cell type-specific ChIP-Seq	mHSC-L	16	640	0.507	1000	1.16344	1.18571	0.98	1.03	1	1.03	1	0
Cell type-specific ChIP-Seq	MHSC-GM	23	1089	0.565	1000	1.11084	1.17996	0.99	1.07	1.03	1.08	0.96	0.89
Cell type-specific ChIP-Seq	mESC	89	1385	0.347	1000	1.13712	1.13997	1.01	1.06	1.05	1.01	1	0.99
Cell type-specific ChIP-Seq	mDC	21	690	0.082	1000	1.79451	1.78909	1.1	0.97	0.94	0.84	1.05	1.29
lof/gof	mESC	34	1099	0.154	1000	1.24964	1.12127	1.31	1.33	1.28	1.2	1.03	0.92
STRING	hESC	351	709	0.021	1000	6.41786	5.1831	4.12	3.66	3.45	1.06	1.28	0.68
STRING	hHep	414	889	0.024	1000	5.47646	4.48	3.63	3.2	2.82	0.81	0.98	0.96
Non-specific ChIP-Seq	hESC	292	1149	0.014	1000	2.51393	2.09107	2.11	1.59	1.56	1.89	1.38	2.17
Non-specific ChIP-Seq	hHep	332	1224	0.013	1000	2.08885	1.89038	2.44	1.89	1.73	2.51	1.3	1.96
Cell type-specific ChIP-Seq	hESC	34	1260	0.165	1000	1.14127	1.38297	0.92	0.97	0.93	1.47	1.14	1.69
Cell type-specific ChIP-Seq	hHep	31	1331	0.377	1000	1.1255	1.04452	1.01	1.12	1.02	0.99	0.99	0.93

## Sheet: Table S3
Table S3. Detail experimental results of ten independent runs for KEGNI and MAE on all datasets with TFs and the 500 most variable genes.
KEGNI
		rep1	rep2	rep3	rep4	rep5	rep6	rep7	rep8	rep9	rep10
hESC	STRING	6.1075	5.92167	6.31042	5.93	6.22375	6.04875	6.2825	6.05667	5.92042	6.05625
	Non-specific ChIP-Seq	2.64312	2.5975	2.66937	2.5875	2.68812	2.92375	2.68	2.60125	2.64875	2.65187
	Cell type-specific ChIP-Seq	1.26915	1.42878	1.25976	1.14976	1.20341	1.13098	1.1511	1.12561	1.12024	1.25841
hHep	STRING	5.06071	5.33607	5.09786	5.11679	5.42143	5.08429	5.23643	5.06	5.05036	5.14607
	Non-specific ChIP-Seq	2.018	2.13133	1.776	2.032	1.84067	1.72733	1.744	1.79667	1.792	2.01867
	Cell type-specific ChIP-Seq	1.1142	1.08966	1.11499	1.1548	1.09082	1.13198	1.08232	1.0733	1.0871	1.08792
mESC	STRING	4.31583	4.69125	4.35292	4.42792	4.57375	4.34292	4.53042	4.46083	4.39042	4.44417
	Non-specific ChIP-Seq	3.646	3.67533	3.69467	3.674	3.62667	3.73267	3.75267	3.54	3.64733	3.54867
	Cell type-specific ChIP-Seq	1.12467	1.13641	1.15032	1.12377	1.14374	1.1551	1.12658	1.13681	1.13	1.13632
	log/gof	1.14468	1.1538	1.20994	1.18114	1.18418	1.22665	1.24487	1.14405	1.27373	1.1781
mDC	STRING	2.21895	2.45947	2.37158	2.54632	2.42658	2.19158	2.18079	2.22947	2.27316	2.53053
	Non-specific ChIP-Seq	1.94263	1.93895	2.27895	2.19632	1.95895	1.90842	2.05947	2.11	1.99632	2.00789
	Cell type-specific ChIP-Seq	1.85188	1.54929	1.75812	1.60282	1.806	1.54059	1.55624	1.66506	1.74294	1.634
mHSC-E	STRING	7.77172	7.54552	7.41966	7.19345	7.89759	7.24379	7.54	7.06241	7.52034	7.56517
	Non-specific ChIP-Seq	6.41136	6.50727	5.83318	6.04386	6.69409	6.15636	6.09273	5.74182	6.09591	5.81318
	Cell type-specific ChIP-Seq	1.0563	1.05958	1.08548	1.05704	1.05749	1.07531	1.05135	1.05926	1.06811	1.06991
mHSC-L	STRING	6.38687	6.53896	6.84312	6.69313	6.99521	6.69083	6.18958	6.49146	6.99354	6.69104
	Non-specific ChIP-Seq	3.435	3.36063	3.43375	3.51062	3.21083	3.57146	3.36021	3.50958	3.51021	3.35979
	Cell type-specific ChIP-Seq	1.12306	1.10422	1.12055	1.12683	1.12558	1.12223	1.13144	1.11552	1.13772	1.15028
mHSC-GM	STRING	6.8515	7.85425	7.21925	7.671	7.38875	7.387	7.83825	7.08425	7.62025	7.18575
	Non-specific ChIP-Seq	6.84567	6.362	6.14633	6.281	6.068	6.10133	6.39867	6.145	6.269	6.32567
	Cell type-specific ChIP-Seq	1.1932	1.13939	1.19371	1.21596	1.22811	1.25173	1.1875	1.15284	1.1481	1.14792
MAE
		rep1	rep2	rep3	rep4	rep5	rep6	rep7	rep8	rep9	rep10
hESC	STRING	4.34583	4.44292	4.5425	4.80083	4.59042	4.68708	4.63958	4.84375	4.76667	4.94625
	Non-specific ChIP-Seq	1.925	1.87	2.46812	2.1975	1.87062	2.2525	2.14312	2.14438	2.28875	2.34313
	Cell type-specific ChIP-Seq	1.38451	1.24634	1.38183	1.27183	1.46104	1.38957	1.20073	1.3064	1.37646	1.43549
hHep	STRING	3.76	3.50786	3.62179	3.52214	3.65536	3.53143	3.52679	3.44179	3.61286	3.49821
	Non-specific ChIP-Seq	3.012	2.16267	2.232	2.48667	2.59933	2.916	2.59733	2.196	2.30333	2.97067
	Cell type-specific ChIP-Seq	1.06533	1.03375	1.05567	1.04728	1.05021	1.04172	1.06612	1.04797	1.05499	1.10303
mESC	STRING	3.70333	3.75208	3.71958	3.78917	3.67708	3.75708	3.73583	3.72542	3.75458	3.86458
	Non-specific ChIP-Seq	3.29533	3.15267	3.27867	3.46267	3.114	3.19133	3.09467	3.23	3.308	3.298
	Cell type-specific ChIP-Seq	1.13501	1.13757	1.13568	1.13904	1.13229	1.13533	1.14365	1.13661	1.13484	1.13571
	lof/gof	1.23272	1.18867	1.16139	1.17051	1.20538	1.17354	1.17962	1.18266	1.15835	1.22968
mDC	STRING	1.89605	2.09316	1.96711	2.04947	2.04921	1.95079	2.01132	2.055	1.96763	2.08184
	Non-specific ChIP-Seq	2.19632	2.29895	1.92053	2.28211	2.31684	2.07632	2.17789	2.09316	2.57316	1.92211
	Cell type-specific ChIP-Seq	1.64976	1.55659	1.634	1.54059	1.52506	1.53988	1.64953	1.55624	1.58729	1.68071
mHSC-E	STRING	6.84138	6.38862	6.11172	6.24828	5.93586	6.8531	5.88552	6.28793	6.29	6.12966
	Non-specific ChIP-Seq	5.13545	4.75273	4.78455	5.26318	4.85636	5.295	5.31818	4.55818	4.97591	4.65727
	Cell type-specific ChIP-Seq	1.10121	1.10974	1.10839	1.10869	1.09822	1.08069	1.09737	1.12081	1.10405	1.11135
mHSC-L	STRING	5.13292	5.52833	5.57021	4.67458	4.635	4.86625	4.56208	5.47438	5.17062	5.17042
	Non-specific ChIP-Seq	3.06146	2.76333	2.76292	2.68812	2.46417	2.91208	2.8375	2.97625	2.91271	2.76248
	Cell type-specific ChIP-Seq	1.11302	1.13018	1.11595	1.11971	1.1179	1.12558	1.12265	1.12223	1.13479	1.11803
mHSC-GM	STRING	6.09525	6.03475	5.23875	5.4145	5.2125	5.06325	5.782	5.04675	5.079	5.86625
	Non-specific ChIP-Seq	5.02467	5.37633	5.11433	4.84533	4.685	4.97967	5.363	4.89	4.935	5.47333
	Cell type-specific ChIP-Seq	1.22863	1.1875	1.28787	1.2219	1.30701	1.31657	1.25293	1.20718	1.20726	1.2488

## Sheet: Table S4
Table S4. Detail experimental results of ten independent runs for KEGNI and MAE on all datasets with TFs and the 1000 most variable genes.
KEGNI
		rep1	rep2	rep3	rep4	rep5	rep6	rep7	rep8	rep9	rep10
hESC	STRING	6.30714	6.44476	6.38	6.52	6.61095	6.20571	6.43571	6.28857	6.4	6.46333
	Non-specific ChIP-Seq	2.52143	2.44429	2.70714	2.56786	2.46571	2.50643	2.63357	2.41357	2.49071	2.63
	Cell type-specific ChIP-Seq	1.13958	1.14297	1.13345	1.22255	1.09339	1.214	1.09848	1.42103	1.10515	1.38
hHep	STRING	5.46917	5.52542	5.48375	5.4425	5.46042	5.41042	5.40958	5.5675	5.50292	5.6325
	Non-specific ChIP-Seq	2.44385	1.97462	2.08462	2.18538	2.06692	2.09308	1.93154	1.96077	2.40077	2.18462
	Cell type-specific ChIP-Seq	1.12833	1.15271	1.11138	1.1278	1.12183	1.13769	1.10785	1.16668	1.12321	1.12268
mESC	STRING	4.78476	4.92524	5.05381	4.72333	4.91429	4.89095	4.68333	4.87429	4.84048	4.90238
	Non-specific ChIP-Seq	3.89846	3.89538	3.88923	3.76462	3.97462	3.90846	4.02308	3.93692	3.94692	4.23308
	Cell type-specific ChIP-Seq	1.14418	1.13153	1.13954	1.13501	1.13847	1.13571	1.13248	1.14478	1.1413	1.13576
	lof/gof	1.21799	1.20325	1.32416	1.23266	1.31864	1.32539	1.23721	1.2711	1.26208	1.20604
mDC	STRING	2.32594	2.29406	2.49031	2.49562	2.75	2.47969	2.40031	2.82406	2.4425	2.47437
	Non-specific ChIP-Seq	2.15375	2.02563	2.08937	2.28375	2.055	2.12188	2.0575	1.9875	2.07563	2.0825
	Cell type-specific ChIP-Seq	1.78793	1.72756	1.75268	1.79134	1.79768	1.89915	2.23866	1.8189	1.84988	1.71659
mHSC-E	STRING	7.62222	7.76852	7.36296	7.4237	7.54519	7.66704	6.91667	7.58593	7.46407	7.05852
	Non-specific ChIP-Seq	5.4335	5.842	5.1275	5.5075	5.689	5.893	5.3035	5.791	5.612	5.306
	Cell type-specific ChIP-Seq	1.04191	1.0677	1.0456	1.05276	1.04818	1.06786	1.0374	1.05083	1.07069	1.03965
mHSC-L	STRING	7.50356	7.79222	7.45467	7.93867	7.88244	7.94111	7.91422	7.81667	7.648	7.628
	Non-specific ChIP-Seq	4.11302	4.05814	3.96163	4.18163	3.88814	4.03488	4.16558	4.17372	4.32837	4.10837
	Cell type-specific ChIP-Seq	1.18495	1.16706	1.1583	1.16288	1.17574	1.16174	1.16059	1.16629	1.164	1.15753
mHSC-GM	STRING	8.41108	7.91649	8.28757	8.43189	8.67243	9.00892	7.9827	8.06081	8.12243	8.34919
	Non-specific ChIP-Seq	6.50034	5.9169	6.11966	6.44966	6.75448	6.4669	5.99241	6.19586	5.91655	6.32276
	Cell type-specific ChIP-Seq	1.11428	1.10165	1.10464	1.10189	1.11667	1.1074	1.1228	1.16499	1.10614	1.11616
MAE
		rep1	rep2	rep3	rep4	rep5	rep6	rep7	rep8	rep9	rep10
hESC	STRING	4.80905	5.24381	5.45667	5.29	4.7719	5.07714	4.92857	5.23333	5.48333	5.13286
	Non-specific ChIP-Seq	1.99571	2.08857	2.22786	1.98	2.35143	2.15071	2.09357	2.49	1.995	1.91857
	Cell type-specific ChIP-Seq	1.41248	1.46467	1.37485	1.32182	1.33721	1.45782	1.39109	1.27048	1.25424	1.49806
hHep	STRING	4.43833	4.5125	4.4475	4.59042	4.355	4.535	4.74833	4.42917	4.36417	4.71583
	Non-specific ChIP-Seq	1.73923	2.05538	2.25692	2.15615	1.61	1.82538	2.11308	1.95538	1.72462	1.65308
	Cell type-specific ChIP-Seq	1.04342	1.04801	1.05655	1.04562	1.04854	1.02857	1.0395	1.03422	1.02756	1.05448
mESC	STRING	3.97619	4.15571	4.29	3.92	4.20667	4.02095	4.15048	4.06048	4.06	4.29619
	Non-specific ChIP-Seq	3.28538	3.19	3.34308	2.93154	3.77462	2.82538	3.14231	3.19923	3.10385	3.31462
	Cell type-specific ChIP-Seq	1.14352	1.13908	1.14412	1.13939	1.1417	1.13879	1.14182	1.13914	1.13899	1.14055
	lof/gof	1.11052	1.16708	1.12519	1.11506	1.08792	1.11734	1.08903	1.16123	1.13091	1.13195
mDC	STRING	1.83281	2.00281	2.24094	1.89687	2.2625	1.91812	2.41063	1.94437	2.24125	2.12438
	Non-specific ChIP-Seq	1.94625	2.4725	2.45625	1.93	2.68	1.8825	2.7275	1.97812	2.32875	2.50438
	Cell type-specific ChIP-Seq	1.70707	1.7889	1.97293	1.79915	1.71732	1.87061	1.78927	1.77866	1.77951	2.03427
mHSC-E	STRING	5.78074	5.61852	6.22704	6.44481	5.96	5.91926	6.03481	6.53111	6.13593	5.9837
	Non-specific ChIP-Seq	4.8725	4.643	5.357	5.612	5.306	5.6095	4.6685	5.102	5.3825	4.7195
	Cell type-specific ChIP-Seq	1.102	1.09336	1.07889	1.06852	1.07302	1.09127	1.0608	1.07848	1.07101	1.07012
mHSC-L	STRING	6.06067	5.71711	5.59133	6.45156	5.91622	5.91844	5.92422	6.83689	6.02156	5.70556
	Non-specific ChIP-Seq	3.37465	3.07163	3.07326	3.15465	3.5214	2.93442	3.17953	3.6307	3.08116	3.22791
	Cell type-specific ChIP-Seq	1.20095	1.1899	1.18152	1.2059	1.17963	1.16781	1.20201	1.17734	1.1743	1.21359
mHSC-GM	STRING	7.87297	7.66892	7.76081	7.21973	6.53514	6.51459	6.27622	6.62432	6.29459	6.9627
	Non-specific ChIP-Seq	6.11966	6.25897	6.67966	5.48483	5.56103	5.35103	5.14586	5.07862	5.51414	5.89103
	Cell type-specific ChIP-Seq	1.18515	1.17476	1.16993	1.19067	1.20244	1.16713	1.1471	1.20143	1.20619	1.17377

## Sheet: Table S5
Table S5. Sensitivity analysis of the number of neighbors in the k-NN algorithm on the TFs + 500 genes dataset.
neighbors		5	10	20	30	40	50	60	70	80	90	100
hESC	STRING	0.13507	0.12846	0.14209	0.145355	0.13628	0.1233	0.12098	0.11015	0.1151	0.10218	0.11414
	NonSpe	0.03168	0.03807	0.0401	0.042405	0.03939	0.03632	0.02993	0.03749	0.03051	0.02732	0.02703
	ChIP	0.16546	0.18724	0.18106	0.19307	0.17404	0.16194	0.15776	0.17008	0.14939	0.15864	0.17052
hHep	STRING	0.14035	0.14436	0.143005	0.13503	0.14663	0.12628	0.12786	0.12839	0.11684	0.12349	0.12281
	NonSpe	0.01865	0.02495	0.02728	0.02507	0.0264	0.01647	0.02713	0.02543	0.01864	0.01902	0.01841
	ChIP	0.41735	0.44552	0.4132	0.40004	0.3931	0.38636	0.37599	0.3605	0.37982	0.37982	0.37277
mESC	STRING	0.09263	0.09867	0.10138	0.106465	0.09714	0.08709	0.09018	0.08426	0.08579	0.08593	0.08566
	NonSpe	0.04265	0.05221	0.05269	0.05491	0.05478	0.04925	0.04294	0.04352	0.04613	0.04265	0.0441
	ChIP	0.38902	0.3828	0.37605	0.392045	0.38245	0.37271	0.37382	0.37051	0.37942	0.38351	0.38166
	log/gof	0.18086	0.17702	0.17822	0.18686	0.18446	0.18805	0.18829	0.18422	0.18329	0.19117	0.17534
mDC	STRING	0.07394	0.08619	0.08825	0.08773	0.07603	0.0866	0.07477	0.07892	0.06563	0.0845	0.0814
	NonSpe	0.02478	0.0353	0.03804	0.03753	0.03511	0.03097	0.03684	0.03945	0.02249	0.03195	0.02869
	ChIP	0.08995	0.12111	0.14021	0.13302	0.10714	0.12566	0.1164	0.12566	0.13757	0.12698	0.10847
mHSC-E	STRING	0.21809	0.20204	0.218375	0.19381	0.20204	0.22449	0.16047	0.13275	0.14515	0.12691	0.12181
	NonSpe	0.12	0.12632	0.134075	0.12596	0.11965	0.12211	0.10947	0.07579	0.07574	0.09263	0.06807
	ChIP	0.60076	0.58605	0.612345	0.61817	0.61331	0.59245	0.61763	0.60137	0.6185	0.62793	0.60846
mHSC-L	STRING	0.30657	0.32117	0.321165	0.31387	0.27536	0.21168	0.19708	0.15942	0.18978	0.15328	0.13869
	NonSpe	0.15771	0.1728	0.16485	0.1662	0.17978	0.11828	0.12545	0.10394	0.10753	0.12186	0.08961
	ChIP	0.57481	0.59231	0.610505	0.61437	0.58822	0.60573	0.58276	0.57594	0.57913	0.58959	0.60709
mHSC-GM	STRING	0.29239	0.26738	0.29727	0.295515	0.28198	0.23128	0.15508	0.18984	0.13102	0.21524	0.21524
	NonSpe	0.18011	0.17766	0.16209	0.18825	0.18074	0.13728	0.09812	0.10767	0.09421	0.12786	0.12786
	ChIP	0.56858	0.60917	0.61501	0.624935	0.62159	0.5937	0.62406	0.59582	0.56627	0.56518	0.56518
The best results in each row are highlighted in bold.

## Sheet: Table S6
Table S6. Sensitivity analysis of balancing coefficient λ between the MAE loss and KGE loss on the TFs + 500 genes dataset.
λ		0.1	0.3	0.5	0.7	1	1.2	1.5
hESC	STRING	0.1386	0.13762	0.13601	0.14259	0.145355	0.144	0.14071
	NonSpe	0.03865	0.03864	0.03981	0.03951	0.042405	0.04301	0.04096
	ChIP	0.18702	0.17822	0.20088	0.19604	0.19307	0.19428	0.189
hHep	STRING	0.14009	0.14489	0.13982	0.13969	0.143005	0.14208	0.14236
	NonSpe	0.02785	0.02548	0.02688	0.02719	0.02728	0.02567	0.02663
	ChIP	0.40235	0.40336	0.40517	0.4098	0.4132	0.40819	0.40477
mESC	STRING	0.09983	0.10911	0.10318	0.10589	0.106465	0.10099	0.09893
	NonSpe	0.05005	0.0544	0.05585	0.0531	0.05491	0.0483	0.05571
	ChIP	0.38297	0.378	0.38402	0.38811	0.392045	0.37507	0.37997
	log/gof	0.17246	0.17726	0.1751	0.17966	0.18686	0.17366	0.1763
mDC	STRING	0.08389	0.08141	0.08762	0.08515	0.08825	0.08679	0.08307
	NonSpe	0.03032	0.03096	0.03814	0.03424	0.03804	0.03978	0.03456
	ChIP	0.11243	0.10979	0.09524	0.12037	0.14021	0.12302	0.12434
mHSC-E	STRING	0.21298	0.21225	0.21225	0.22174	0.218375	0.23049	0.2108
	NonSpe	0.14175	0.12632	0.12351	0.12281	0.134075	0.14456	0.13043
	ChIP	0.59993	0.60102	0.60639	0.60725	0.612345	0.60578	0.6089
mHSC-L	STRING	0.30657	0.31159	0.30927	0.30435	0.321165	0.31387	0.30657
	NonSpe	0.14643	0.15412	0.15054	0.16129	0.16485	0.163771	0.16487
	ChIP	0.59618	0.6005	0.61573	0.60937	0.610505	0.61846	0.61369
mHSC-GM	STRING	0.27406	0.29239	0.28209	0.27637	0.295515	0.28075	0.29412
	NonSpe	0.1817	0.179	0.17339	0.17093	0.18825	0.19246	0.19112
	ChIP	0.61488	0.5994	0.599	0.60375	0.624935	0.61869	0.6028
The best results in each row are highlighted in bold.

## Sheet: Table S7
Table S7. AUROC values of potentially regulated genes across various TFs and cell types.
CistromeID	Transcription factor	Cell type	KEGNI	MAE	LINGER	GENIE3	PCC	PIDC	SCENIC+	scMultiomeGRN	FigR
41287	STAT1	classical monocytes	0.730625	0.718213	0.757319	0.587763	0.585599	0.565887	0.567662	0.534215	0.525684
41288	STAT1	classical monocytes	0.744872	0.733645	0.735052	0.612114	0.587097	0.602443	0.576049	0.561111	0.506184
41289	STAT1	classical monocytes	0.743436	0.730385	0.754067	0.592837	0.624319	0.564787	0.565907	0.544533	0.463673
41290	STAT1	classical monocytes	0.716408	0.707793	0.645342	0.586792	0.561232	0.591723	0.573722	0.588555	0.550356
41301	IRF1	classical monocytes	0.752281	0.74458	0.722744	0.564395	0.626602	0.559914	0.595937	0.53375	0.514841
41302	IRF1	classical monocytes	0.733369	0.729851	0.718801	0.581745	0.649508	0.568066	0.616346	0.571071	0.530622
41303	IRF1	classical monocytes	0.733284	0.730696	0.739622	0.56817	0.622074	0.567014	0.599487	0.613122	0.583943
45444	CTCF	classical monocytes	0.630311	0.633028	0.745821	0.485436	0.441176	0.465374	0.501313	0.698125	0.526164
81223	RUNX1	classical monocytes	0.566855	0.561171	0.598801	0.490682	0.434936	0.476962	0.509408	0.536195	0.561634
85986	SPI1	classical monocytes	0.690284	0.687004	0.69356	0.56877	0.650755	0.570738	0.626552	0.643342	0.54748
8481	RUNX1	myeloid DC	0.74495	0.751613	0.75833	0.530228	0.485805	0.518999	0.518733	0.55989	0.488014
5967	MYC	naive B cells	0.724769	0.734686	0.720133	0.50278	0.567367	0.505407	0.540907	0.487513	0.510893
40215	IRF4	naive B cells	0.659254	0.658001	0.707885	0.490454	0.470572	0.500014	0.517287	0.501179	0.495063
45178	CTCF	naive B cells	0.63762	0.635299	0.737901	0.512515	0.414808	0.497442	0.493783	0.536493	0.551277
44092	ETS1	naive CD4 T cells	0.724634	0.716815	0.756436	0.535636	0.539457	0.514152	0.554082	0.49183	0.473791
44093	ETS1	naive CD4 T cells	0.705071	0.699625	0.708142	0.536598	0.528198	0.511098	0.525686	0.509505	0.587867
44094	ETS1	naive CD4 T cells	0.701197	0.686867	0.699544	0.513805	0.514697	0.508889	0.523077	0.55581	0.525742
44097	RUNX1	naive CD4 T cells	0.713842	0.708368	0.728668	0.491875	0.429344	0.489745	0.507541	0.532265	0.462302
47435	REST	naive CD4 T cells	0.637133	0.627712	0.642877	0.483392	0.541923	0.476524	0.500607	0.57853	0.500372

## Sheet: Table S8
Table S8. AUPR ratio of potentially regulated genes across various TFs and cell types.
CistromeID	Transcription factor	Cell type	KEGNI	MAE	LINGER	GENIE3	PCC	PIDC	SCENIC+	scMultiomeGRN	FigR
41287	STAT1	classical monocytes	2.93946	2.8306	2.66126	1.3611	1.27844	1.30005	1.26174	1.32536	1.53317
41288	STAT1	classical monocytes	3.44608	3.34746	2.40994	1.51558	1.30955	1.62163	1.361	1.21712	1.03526
41289	STAT1	classical monocytes	2.99271	2.92279	2.46949	1.25991	1.37646	1.26075	1.2618	1.29831	0.937975
41290	STAT1	classical monocytes	2.80317	2.79887	1.66554	1.44727	1.3554	1.42816	1.37432	1.32036	1.38737
41301	IRF1	classical monocytes	3.681	3.88156	2.37782	1.28887	1.6105	1.31505	1.4606	1.05511	1.33787
41302	IRF1	classical monocytes	3.67536	3.67078	2.34226	1.39187	1.73756	1.49799	1.76754	1.35553	1.32294
41303	IRF1	classical monocytes	3.65672	3.67461	2.54147	1.28677	1.59171	1.31816	1.50019	1.40523	1.66188
45444	CTCF	classical monocytes	1.54465	1.56779	2.51141	0.961726	0.843126	0.949621	1.00706	1.75601	1.1669
81223	RUNX1	classical monocytes	1.2611	1.25056	1.57976	1.04406	0.888188	1.01431	1.03709	1.0535	1.48695
85986	SPI1	classical monocytes	2.76831	2.74953	2.00603	1.18669	1.81752	1.35528	1.66031	1.44368	1.15169
8481	RUNX1	myeloid DC	2.69324	2.73665	2.67638	1.03374	0.98447	1.05307	1.15179	1.25862	1.03058
5967	MYC	naive B cells	2.43181	2.3138	2.41337	1.04041	1.36279	1.00068	1.59184	1.03245	1.01231
40215	IRF4	naive B cells	1.58935	1.58889	2.0931	1.00297	1.02599	1.03366	1.10647	1.02683	1.19477
45178	CTCF	naive B cells	1.64882	1.59256	2.68894	1.04634	0.789832	0.996904	0.958938	1.18498	1.20881
44092	ETS1	naive CD4 T cells	2.79207	2.84766	2.62171	1.19608	1.28868	1.08114	1.47847	0.980872	1.20319
44093	ETS1	naive CD4 T cells	2.40076	2.45647	2.02918	1.09948	1.09888	1.04192	1.21159	1.01315	1.46155
44094	ETS1	naive CD4 T cells	2.32103	2.31767	2.0348	1.09143	1.07129	1.01789	1.2788	2.47918	1.18724
44097	RUNX1	naive CD4 T cells	2.50041	2.56537	2.22118	0.936489	0.853359	0.963156	1.04098	1.11787	1.08846
47435	REST	naive CD4 T cells	1.61784	1.59285	1.45589	1.01238	1.06198	1.01375	1.00979	1.14825	1.04979

## Sheet: Table S9
Table S9. GO enrichment analysis.
Cluster	ID	Description	GeneRatio	BgRatio	pvalue	p.adjust	qvalue	geneID	Count	group
0	GO:0006261	DNA-templated DNA replication	14/303	152/28891	8.58678e-10	2.41804e-06	2.06354e-06	Cdt1/Pold1/Pole3/Rfc4/Orc5/Orc6/Rfc5/Mcm5/Lig1/Prim1/Mcm4/Cdc7/Orc2/Rrm1	14	KEGNI
0	GO:0034470	ncRNA processing	20/303	413/28891	1.83788e-08	1.29387e-05	1.10418e-05	Wdr6/Alkbh8/Ftsj3/Isg20/Bysl/Elp3/Pwp1/Wdr75/Elac2/Elp2/Rexo4/Wdr55/Wdr4/Ftsj1/Trmt11/Dus1l/Pwp2/Dcaf13/Utp4/Thumpd3	20	KEGNI
0	GO:0043161	proteasome-mediated ubiquitin-dependent protein catabolic process	21/303	451/28891	1.58453e-08	1.29387e-05	1.10418e-05	Fbxw5/Dcaf11/Pml/Yod1/Cul4a/Psen2/Cul2/Topors/Gclc/Rnf19a/Psmf1/Ercc8/Tmem129/Stt3b/Pja2/Ube2g2/Ubxn2b/Klhl22/Rmnd5b/Dcaf13/Fem1b	21	KEGNI
0	GO:0006270	DNA replication initiation	7/303	33/28891	4.40386e-08	2.48026e-05	2.11664e-05	Cdt1/Orc5/Orc6/Mcm5/Prim1/Mcm4/Orc2	7	KEGNI
0	GO:0006783	heme biosynthetic process	6/303	26/28891	2.44378e-07	0.000114695	9.78797e-05	Slc11a2/Uros/Hmbs/Cpox/Fech/Alad	6	KEGNI
0	GO:0006399	tRNA metabolic process	12/303	181/28891	5.23672e-07	0.000210666	0.000179781	Wdr6/Alkbh8/Iars2/Elp3/Hars2/Elac2/Elp2/Wdr4/Ftsj1/Trmt11/Dus1l/Thumpd3	12	KEGNI
0	GO:0006779	porphyrin-containing compound biosynthetic process	6/303	31/28891	7.47804e-07	0.000222412	0.000189805	Slc11a2/Uros/Hmbs/Cpox/Fech/Alad	6	KEGNI
0	GO:0008033	tRNA processing	10/303	124/28891	7.89817e-07	0.000222412	0.000189805	Wdr6/Alkbh8/Elp3/Elac2/Elp2/Wdr4/Ftsj1/Trmt11/Dus1l/Thumpd3	10	KEGNI
0	GO:0033014	tetrapyrrole biosynthetic process	6/303	31/28891	7.47804e-07	0.000222412	0.000189805	Slc11a2/Uros/Hmbs/Cpox/Fech/Alad	6	KEGNI
0	GO:0022613	ribonucleoprotein complex biogenesis	18/303	440/28891	1.1241e-06	0.000287768	0.00024558	Fastkd2/Crnkl1/Pno1/Cul4a/Ftsj3/Isg20/Prmt7/Bysl/Pwp1/Xab2/Wdr75/Xrcc5/Rexo4/Wdr55/Ddx20/Pwp2/Dcaf13/Utp4	18	KEGNI
1	GO:1903706	regulation of hemopoiesis	29/219	452/28891	1.40932e-18	4.84805e-15	3.09456e-15	Jak3/Prdm16/Smarca2/Cbfb/Anxa1/Fos/Zfp36/Gimap5/Tmem176a/Gata2/Jun/Hcls1/Cd1d1/Pglyrp2/Id2/Meis1/Rorc/Ctla2a/Gpr171/Tmem176b/Mpl/Ets1/Hoxa9/Spi1/Mef2c/Il15/Irf1/Nfkbia/Stat3	29	KEGNI
1	GO:0030098	lymphocyte differentiation	28/219	486/28891	9.30269e-17	1.60006e-13	1.02134e-13	Jak3/Satb1/Gimap1/Smarca2/Plcg2/Cbfb/Anxa1/Rora/Gimap5/Egr1/Mfng/Ahr/Cd1d1/Pglyrp2/Id2/Hdac9/Relb/Rorc/Nfatc1/Ctla2a/Igkc/Runx2/Spi1/Irf8/Il15/Irf1/Pbx1/Stat3	28	KEGNI
1	GO:0030099	myeloid cell differentiation	26/219	480/28891	5.39805e-15	6.18977e-12	3.951e-12	Tlr4/Prdm16/Cbfb/Fos/Zfp36/Gimap5/Gata2/Jun/Hcls1/Id2/Epas1/Meis1/Relb/Batf2/Nfatc1/Gpr171/Mpl/Ets1/Hoxa9/Spi1/Mef2c/Irf8/Il15/Stap1/Nfkbia/Stat3	26	KEGNI
1	GO:0048872	homeostasis of number of cells	22/219	401/28891	5.81155e-13	4.99793e-10	3.19023e-10	Jak3/Myct1/Smarca2/Anxa1/Zfp36/Mecom/Gimap5/Spns2/Notch1/Gata2/Hcls1/Ahr/Id2/Epas1/Glis2/Tsc22d3/Mpl/Ets1/Spi1/Tnfrsf13b/Mef2c/Stat3	22	KEGNI
1	GO:1902105	regulation of leukocyte differentiation	20/219	363/28891	6.37617e-12	4.3868e-09	2.80014e-09	Jak3/Prdm16/Smarca2/Cbfb/Anxa1/Fos/Gimap5/Tmem176a/Gata2/Jun/Hcls1/Cd1d1/Pglyrp2/Id2/Rorc/Ctla2a/Tmem176b/Spi1/Il15/Irf1	20	KEGNI
1	GO:0019221	cytokine-mediated signaling pathway	21/219	450/28891	4.17986e-11	2.17331e-08	1.38724e-08	Jak3/Gfi1/Irf5/Angpt1/Sigirr/Egr1/Notch1/Il21r/Ifitm1/Fkbp1a/Oasl2/Mpl/Spi1/Klf6/Il15/Ebi3/Irf1/Stap1/Nfkbia/Stat3/Krt18	21	KEGNI
1	GO:0045637	regulation of myeloid cell differentiation	16/219	237/28891	4.42242e-11	2.17331e-08	1.38724e-08	Prdm16/Fos/Zfp36/Gata2/Jun/Hcls1/Id2/Meis1/Gpr171/Mpl/Ets1/Hoxa9/Spi1/Mef2c/Nfkbia/Stat3	16	KEGNI
1	GO:0002274	myeloid leukocyte activation	17/219	280/28891	5.71527e-11	2.45757e-08	1.56869e-08	Tlr4/Plcg2/Lcp2/Anxa1/Rora/Slc18a2/Gimap5/Gata2/Jun/Cd1d1/Relb/Batf2/Cd84/Ctsc/Spi1/Il15/Stap1	17	KEGNI
1	GO:0030217	T cell differentiation	18/219	339/28891	1.37445e-10	5.25344e-08	3.35333e-08	Jak3/Satb1/Gimap1/Smarca2/Cbfb/Anxa1/Rora/Gimap5/Egr1/Cd1d1/Relb/Rorc/Ctla2a/Runx2/Spi1/Il15/Irf1/Stat3	18	KEGNI
1	GO:0046631	alpha-beta T cell activation	15/219	221/28891	1.68808e-10	5.807e-08	3.70667e-08	Jak3/Satb1/Elf4/Gimap1/Cbfb/Anxa1/Rora/Gimap5/Cd1d1/Rasal3/Relb/Rorc/Il15/Irf1/Stat3	15	KEGNI
2	GO:0000280	nuclear division	27/130	450/28891	9.92321e-23	2.068e-19	1.6859e-19	Top2a/Nfia/Incenp/Ccnb2/Bub1b/Cdc20/Mki67/Tpx2/Spc25/Spire1/Birc5/Xrcc3/Rad51ap1/Ube2c/Cdca8/Sphk1/Mad2l1/Fignl1/Aurkb/Cenpk/Ccne1/Smc2/Kif22/Spc24/Aurka/Rad51/Ccnb1	27	KEGNI
2	GO:0098813	nuclear chromosome segregation	23/130	312/28891	1.87082e-21	1.9494e-18	1.58922e-18	Top2a/Incenp/Ccnb2/Bub1b/Cdc20/Tpx2/Spc25/Tacc3/Phf10/Birc5/Xrcc3/Ube2c/Cdca8/Mad2l1/Aurkb/Cenpk/Ccne1/Cdc6/Smc2/Kif22/Spc24/Aurka/Ccnb1	23	KEGNI
2	GO:0000819	sister chromatid segregation	20/130	218/28891	1.19316e-20	8.2885e-18	6.75706e-18	Top2a/Incenp/Bub1b/Cdc20/Tpx2/Spc25/Tacc3/Phf10/Birc5/Xrcc3/Ube2c/Cdca8/Mad2l1/Aurkb/Cenpk/Cdc6/Smc2/Kif22/Spc24/Ccnb1	20	KEGNI
2	GO:0051983	regulation of chromosome segregation	17/130	132/28891	3.00194e-20	1.56401e-17	1.27504e-17	Incenp/Bub1b/Cdc20/Mki67/Spc25/Tacc3/Phf10/Birc5/Xrcc3/Ube2c/Cdca8/Mad2l1/Aurkb/Cdc6/Smc2/Spc24/Ccnb1	17	KEGNI
2	GO:0007059	chromosome segregation	24/130	416/28891	7.3219e-20	3.05177e-17	2.48791e-17	Top2a/Incenp/Ccnb2/Bub1b/Cdc20/Mki67/Tpx2/Spc25/Tacc3/Phf10/Birc5/Xrcc3/Ube2c/Cdca8/Mad2l1/Aurkb/Cenpk/Ccne1/Cdc6/Smc2/Kif22/Spc24/Aurka/Ccnb1	24	KEGNI
2	GO:0007091	metaphase/anaphase transition of mitotic cell cycle	15/130	95/28891	2.22593e-19	7.7314e-17	6.3029e-17	Incenp/Bub1b/Cdc20/Spc25/Tacc3/Phf10/Birc5/Xrcc3/Ube2c/Cdca8/Mad2l1/Aurkb/Cdc6/Spc24/Ccnb1	15	KEGNI
2	GO:0044784	metaphase/anaphase transition of cell cycle	15/130	98/28891	3.64354e-19	1.08473e-16	8.84311e-17	Incenp/Bub1b/Cdc20/Spc25/Tacc3/Phf10/Birc5/Xrcc3/Ube2c/Cdca8/Mad2l1/Aurkb/Cdc6/Spc24/Ccnb1	15	KEGNI
2	GO:0140014	mitotic nuclear division	20/130	267/28891	6.81532e-19	1.77539e-16	1.44736e-16	Nfia/Incenp/Bub1b/Cdc20/Mki67/Tpx2/Spc25/Birc5/Xrcc3/Ube2c/Cdca8/Sphk1/Mad2l1/Aurkb/Cenpk/Smc2/Kif22/Spc24/Aurka/Ccnb1	20	KEGNI
2	GO:0051304	chromosome separation	14/130	85/28891	1.97075e-18	4.10704e-16	3.3482e-16	Top2a/Incenp/Bub1b/Cdc20/Spc25/Birc5/Xrcc3/Ube2c/Cdca8/Mad2l1/Aurkb/Smc2/Spc24/Ccnb1	14	KEGNI
2	GO:0030071	regulation of mitotic metaphase/anaphase transition	14/130	90/28891	4.60083e-18	8.71648e-16	7.10597e-16	Incenp/Bub1b/Cdc20/Spc25/Phf10/Birc5/Xrcc3/Ube2c/Cdca8/Mad2l1/Aurkb/Cdc6/Spc24/Ccnb1	14	KEGNI
3	GO:0000727	double-strand break repair via break-induced replication	4/23	12/28891	1.50389e-10	1.84227e-07	8.48511e-08	Mcm7/Mcm6/Mcm2/Mcm3	4	KEGNI
3	GO:0006268	DNA unwinding involved in DNA replication	4/23	20/28891	1.4658e-09	8.97805e-07	4.13511e-07	Mcm7/Mcm6/Mcm2/Mcm3	4	KEGNI
3	GO:0006270	DNA replication initiation	4/23	33/28891	1.22955e-08	5.02066e-06	2.31242e-06	Mcm7/Mcm6/Mcm2/Mcm3	4	KEGNI
3	GO:0033260	nuclear DNA replication	4/23	37/28891	1.98032e-08	6.06473e-06	2.7933e-06	Mcm7/Mcm6/Mcm2/Mcm3	4	KEGNI
3	GO:0033044	regulation of chromosome organization	6/23	244/28891	3.05424e-08	6.83414e-06	3.14767e-06	Mapk1/Bub3/Rnf4/Mcm2/Myc/Ruvbl2	6	KEGNI
3	GO:0032508	DNA duplex unwinding	4/23	46/28891	4.86988e-08	8.52229e-06	3.9252e-06	Mcm7/Mcm6/Mcm2/Mcm3	4	KEGNI
3	GO:0006260	DNA replication	6/23	276/28891	6.34033e-08	9.70863e-06	4.4716e-06	Mcm7/Mcm6/Mcm2/Mcm3/Tipin/Ruvbl2	6	KEGNI
3	GO:0032392	DNA geometric change	4/23	53/28891	8.70654e-08	1.17423e-05	5.40826e-06	Mcm7/Mcm6/Mcm2/Mcm3	4	KEGNI
3	GO:0006302	double-strand break repair	6/23	296/28891	9.58553e-08	1.17423e-05	5.40826e-06	Dek/Mcm7/Mcm6/Mcm2/Mcm3/Ruvbl2	6	KEGNI
3	GO:0071103	DNA conformation change	4/23	61/28891	1.5451e-07	1.57729e-05	7.2647e-06	Mcm7/Mcm6/Mcm2/Mcm3	4	KEGNI
0	GO:0030099	myeloid cell differentiation	30/309	480/28891	1.03728e-14	3.83999e-11	2.74605e-11	Epas1/Fech/Batf2/Il15/Mpl/Tlr4/Stap1/Jun/Slc11a2/Gfi1b/Cul4a/Id2/Myc/Gimap5/Meis1/Prdm16/Nfkbia/G6pdx/Chuk/Rb1/Klf1/Casp3/Hoxa9/Ikzf1/Hcls1/Nfatc1/Gpr171/Tfrc/Pml/Gata2	30	KEGNI pseudo-cluster
0	GO:0044772	mitotic cell cycle phase transition	27/309	454/28891	7.64963e-13	1.41595e-09	1.01257e-09	Tacc3/Rcc1/Nfia/Bid/Tcf19/Cdc20/Ccnb2/Cul4a/Usp37/Id2/Myc/Phf10/Anxa1/Ccnb1/Bub3/Rb1/Aurkb/Mad2l1/Xrcc3/Nfatc1/Rrm2/Bub1b/Spc24/Smarca2/Spc25/Pml/Xpc	27	KEGNI pseudo-cluster
0	GO:0048872	homeostasis of number of cells	24/309	401/28891	1.31977e-11	1.62859e-08	1.16463e-08	Epas1/Fech/Glis2/Mpl/Slc40a1/Lpcat3/Spns2/Slc11a2/Ccnb2/Mecom/Gfi1b/Id2/Gimap5/G6pdx/Anxa1/Rb1/Klf1/Casp3/Ikzf1/Hcls1/Tnfrsf13b/Myct1/Smarca2/Gata2	24	KEGNI pseudo-cluster
0	GO:0007091	metaphase/anaphase transition of mitotic cell cycle	13/309	95/28891	2.96523e-11	2.74432e-08	1.96252e-08	Tacc3/Cdc20/Phf10/Ccnb1/Bub3/Rb1/Aurkb/Mad2l1/Xrcc3/Bub1b/Spc24/Smarca2/Spc25	13	KEGNI pseudo-cluster
0	GO:0044784	metaphase/anaphase transition of cell cycle	13/309	98/28891	4.43723e-11	3.28533e-08	2.3494e-08	Tacc3/Cdc20/Phf10/Ccnb1/Bub3/Rb1/Aurkb/Mad2l1/Xrcc3/Bub1b/Spc24/Smarca2/Spc25	13	KEGNI pseudo-cluster
0	GO:0007059	chromosome segregation	23/309	416/28891	1.71976e-10	7.38439e-08	5.28071e-08	Tacc3/Rcc1/Spo11/Tubgcp3/Cdc20/Ccnb2/Aurka/Tubgcp2/Phf10/Ccnb1/Mau2/Bub3/Rb1/Dcaf13/Aurkb/Mad2l1/Xrcc3/Rnf4/Bub1b/Spc24/Smarca2/Spc25/Haus2	23	KEGNI pseudo-cluster
0	GO:0033044	regulation of chromosome organization	18/309	244/28891	1.79523e-10	7.38439e-08	5.28071e-08	Tacc3/Mcm2/Cdc20/Xrcc5/Myc/Phf10/Ccnb1/Bub3/Rb1/Aurkb/Mad2l1/Xrcc3/Rnf4/Bub1b/Spc24/Smarca2/Spc25/Pml	18	KEGNI pseudo-cluster
0	GO:1903706	regulation of hemopoiesis	24/309	452/28891	1.55291e-10	7.38439e-08	5.28071e-08	Il15/Mpl/Jun/Cd1d1/Zfp35/Gfi1b/Cul4a/Id2/Myc/Gimap5/Meis1/Prdm16/Nfkbia/Phf10/Anxa1/Xrcc6/Rb1/Hoxa9/Ikzf1/Hcls1/Gpr171/Tmem176b/Smarca2/Gata2	24	KEGNI pseudo-cluster
0	GO:0030071	regulation of mitotic metaphase/anaphase transition	12/309	90/28891	2.35622e-10	8.72271e-08	6.23777e-08	Cdc20/Phf10/Ccnb1/Bub3/Rb1/Aurkb/Mad2l1/Xrcc3/Bub1b/Spc24/Smarca2/Spc25	12	KEGNI pseudo-cluster
0	GO:0031577	spindle checkpoint signaling	10/309	54/28891	2.67411e-10	8.99959e-08	6.43578e-08	Cdc20/Aurka/Ccnb1/Bub3/Aurkb/Mad2l1/Xrcc3/Bub1b/Spc24/Spc25	10	KEGNI pseudo-cluster
1	GO:0006270	DNA replication initiation	7/218	33/28891	4.57309e-09	1.37238e-05	1.11102e-05	Cdc6/Ccne1/Mcm3/Prim1/Orc5/Prim2/Mcm7	7	KEGNI pseudo-cluster
1	GO:0043367	CD4-positive, alpha-beta T cell differentiation	9/218	99/28891	6.46327e-08	9.69814e-05	7.85118e-05	Rorc/Rora/Myb/Jak3/Cbfb/Stat3/Relb/Irf1/Gimap1	9	KEGNI pseudo-cluster
1	GO:0046631	alpha-beta T cell activation	12/218	221/28891	1.32073e-07	0.000132117	0.000106956	Rorc/Elf4/Rora/Myb/Jak3/Hsph1/Cbfb/Stat3/Relb/Rasal3/Irf1/Gimap1	12	KEGNI pseudo-cluster
1	GO:0030098	lymphocyte differentiation	17/218	486/28891	1.98149e-07	0.000148661	0.000120349	Bmi1/Rorc/Rora/Myb/Jak3/Pglyrp2/Hdac9/Spi1/Pbx1/Cbfb/Mfng/Stat3/Hdac7/Ahr/Relb/Irf1/Gimap1	17	KEGNI pseudo-cluster
1	GO:0035710	CD4-positive, alpha-beta T cell activation	9/218	131/28891	7.16766e-07	0.000430203	0.000348273	Rorc/Rora/Myb/Jak3/Cbfb/Stat3/Relb/Irf1/Gimap1	9	KEGNI pseudo-cluster
1	GO:0002294	CD4-positive, alpha-beta T cell differentiation involved in immune response	7/218	75/28891	1.62457e-06	0.000448618	0.000363181	Rorc/Rora/Myb/Jak3/Stat3/Relb/Irf1	7	KEGNI pseudo-cluster
1	GO:0042093	T-helper cell differentiation	7/218	74/28891	1.48237e-06	0.000448618	0.000363181	Rorc/Rora/Myb/Jak3/Stat3/Relb/Irf1	7	KEGNI pseudo-cluster
1	GO:0002287	alpha-beta T cell activation involved in immune response	7/218	77/28891	1.94337e-06	0.000448618	0.000363181	Rorc/Rora/Myb/Jak3/Stat3/Relb/Irf1	7	KEGNI pseudo-cluster
1	GO:0046632	alpha-beta T cell differentiation	9/218	138/28891	1.11021e-06	0.000448618	0.000363181	Rorc/Rora/Myb/Jak3/Cbfb/Stat3/Relb/Irf1/Gimap1	9	KEGNI pseudo-cluster
1	GO:0002293	alpha-beta T cell differentiation involved in immune response	7/218	76/28891	1.778e-06	0.000448618	0.000363181	Rorc/Rora/Myb/Jak3/Stat3/Relb/Irf1	7	KEGNI pseudo-cluster
1	GO:0002285	lymphocyte activation involved in immune response	11/218	227/28891	1.36502e-06	0.000448618	0.000363181	Rorc/Rora/Myb/Jak3/Pglyrp2/Spi1/Psen2/Mfng/Stat3/Relb/Irf1	11	KEGNI pseudo-cluster
1	GO:0000280	nuclear division	15/218	450/28891	1.915e-06	0.000448618	0.000363181	Birc5/Ccne1/Rad51/Chmp7/Tpx2/Phb2/Sphk1/Esr1/Fzr1/Smc2/Klhl22/Kif22/Nde1/Mki67/Top2a	15	KEGNI pseudo-cluster
0	GO:0043161	proteasome-mediated ubiquitin-dependent protein catabolic process	22/236	451/28891	2.60731e-11	6.9198e-08	6.02425e-08	Fbxw5/Dcaf11/Pml/Yod1/Cul4a/Psen2/Nfe2l2/Topors/Gclc/Rnf19a/Psmf1/Ercc8/Stt3b/Pja2/Ube2g2/Ubxn2b/Klhl22/Rmnd5b/Fzr1/Dcaf13/Fem1b/Mapk9	22	MAE
0	GO:0034470	ncRNA processing	17/236	413/28891	6.15276e-08	8.16472e-05	7.10806e-05	Wdr6/Alkbh8/Ftsj3/Isg20/Bysl/Elp3/Pwp1/Wdr75/Elac2/Elp2/Rexo4/Wdr55/Wdr4/Ftsj1/Dus1l/Dcaf13/Thumpd3	17	MAE
0	GO:0006399	tRNA metabolic process	11/236	181/28891	3.17866e-07	0.000281205	0.000244812	Wdr6/Alkbh8/Iars2/Elp3/Hars2/Elac2/Elp2/Wdr4/Ftsj1/Dus1l/Thumpd3	11	MAE
0	GO:0006400	tRNA modification	8/236	86/28891	5.39917e-07	0.000358235	0.000311873	Wdr6/Alkbh8/Elp3/Elp2/Wdr4/Ftsj1/Dus1l/Thumpd3	8	MAE
0	GO:0008033	tRNA processing	9/236	124/28891	8.73257e-07	0.000463525	0.000403537	Wdr6/Alkbh8/Elp3/Elac2/Elp2/Wdr4/Ftsj1/Dus1l/Thumpd3	9	MAE
1	GO:0006261	DNA-templated DNA replication	23/226	152/28891	4.75031e-23	1.35811e-19	1.11107e-19	Cdt1/Mcm7/Mcm6/Pold1/Rfc4/Mcm2/Mcm3/Orc6/Ccne1/Wdhd1/Mcm5/Cdc6/Lig1/Prim2/Tipin/Prim1/Mcm4/Rad51/Cdc7/Rrm1/Cdc45/E2f8/Tk1	23	MAE
1	GO:0007059	chromosome segregation	31/226	416/28891	2.75012e-21	1.96565e-18	1.6081e-18	Top2a/Incenp/Ccnb2/Bub1b/Cdc20/Mki67/Tpx2/Nde1/Cdt1/Spc25/Tacc3/Bub3/Phf10/Mis12/Birc5/Xrcc3/Rnf4/Tubgcp2/Tubgcp3/Ube2c/Cdca8/Mad2l1/Aurkb/Cenpk/Ccne1/Cdc6/Smc2/Kif22/Spc24/Aurka/Ccnb1	31	MAE
1	GO:0000280	nuclear division	32/226	450/28891	2.46633e-21	1.96565e-18	1.6081e-18	Top2a/Nfia/Incenp/Ccnb2/Bub1b/Cdc20/Mki67/Tpx2/Nde1/Cdt1/Spc25/Bub3/Spire1/Phb2/Mis12/Birc5/Xrcc3/Rad51ap1/Ube2c/Cdca8/Sphk1/Mad2l1/Fignl1/Aurkb/Cenpk/Ccne1/Smc2/Kif22/Spc24/Aurka/Rad51/Ccnb1	32	MAE
1	GO:0140014	mitotic nuclear division	25/226	267/28891	1.00029e-19	5.71964e-17	4.67924e-17	Nfia/Incenp/Bub1b/Cdc20/Mki67/Tpx2/Nde1/Cdt1/Spc25/Bub3/Phb2/Mis12/Birc5/Xrcc3/Ube2c/Cdca8/Sphk1/Mad2l1/Aurkb/Cenpk/Smc2/Kif22/Spc24/Aurka/Ccnb1	25	MAE
1	GO:0006270	DNA replication initiation	13/226	33/28891	1.44719e-19	6.89586e-17	5.6415e-17	Cdt1/Mcm7/Mcm6/Mcm2/Mcm3/Orc6/Ccne1/Mcm5/Cdc6/Prim2/Prim1/Mcm4/Cdc45	13	MAE
1	GO:0033044	regulation of chromosome organization	24/226	244/28891	1.76167e-19	7.19515e-17	5.88635e-17	Top2a/Incenp/Bub1b/Cdc20/Spc25/Tacc3/Mapk1/Bub3/Phf10/Birc5/Xrcc3/Rnf4/Ube2c/Cdca8/Mad2l1/Mcm2/Aurkb/Wdhd1/Cdc6/Smc2/Myc/Ruvbl2/Spc24/Ccnb1	24	MAE
1	GO:0000819	sister chromatid segregation	23/226	218/28891	2.10605e-19	7.52648e-17	6.15742e-17	Top2a/Incenp/Bub1b/Cdc20/Tpx2/Cdt1/Spc25/Tacc3/Bub3/Phf10/Mis12/Birc5/Xrcc3/Ube2c/Cdca8/Mad2l1/Aurkb/Cenpk/Cdc6/Smc2/Kif22/Spc24/Ccnb1	23	MAE
1	GO:0098813	nuclear chromosome segregation	26/226	312/28891	3.3515e-19	1.06466e-16	8.70999e-17	Top2a/Incenp/Ccnb2/Bub1b/Cdc20/Tpx2/Cdt1/Spc25/Tacc3/Bub3/Phf10/Mis12/Birc5/Xrcc3/Ube2c/Cdca8/Mad2l1/Aurkb/Cenpk/Ccne1/Cdc6/Smc2/Kif22/Spc24/Aurka/Ccnb1	26	MAE
1	GO:0044786	cell cycle DNA replication	13/226	42/28891	6.0568e-18	1.73164e-15	1.41665e-15	Cdt1/Mcm7/Mcm6/Mcm2/Mcm3/Mcm5/Lig1/Mcm4/Rad51/Cdc7/Cdc45/E2f8/Tk1	13	MAE
1	GO:0051983	regulation of chromosome segregation	18/226	132/28891	1.89699e-17	4.93044e-15	4.03359e-15	Incenp/Bub1b/Cdc20/Mki67/Spc25/Tacc3/Bub3/Phf10/Birc5/Xrcc3/Ube2c/Cdca8/Mad2l1/Aurkb/Cdc6/Smc2/Spc24/Ccnb1	18	MAE
2	GO:1903706	regulation of hemopoiesis	27/173	452/28891	2.89772e-19	8.57434e-16	6.0913e-16	Jak3/Prdm16/Smarca2/Cbfb/Anxa1/Fos/Zfp36/Gimap5/Tmem176a/Gata2/Jun/Hcls1/Cd1d1/Pglyrp2/Id2/Meis1/Ctla2a/Gpr171/Tmem176b/Mpl/Hoxa9/Spi1/Mef2c/Il15/Irf1/Nfkbia/Stat3	27	MAE
2	GO:1902105	regulation of leukocyte differentiation	19/173	363/28891	8.10952e-13	1.1998e-09	8.52353e-10	Jak3/Prdm16/Smarca2/Cbfb/Anxa1/Fos/Gimap5/Tmem176a/Gata2/Jun/Hcls1/Cd1d1/Pglyrp2/Id2/Ctla2a/Tmem176b/Spi1/Il15/Irf1	19	MAE
2	GO:0030098	lymphocyte differentiation	21/173	486/28891	1.88265e-12	1.85692e-09	1.31918e-09	Jak3/Gimap1/Smarca2/Plcg2/Cbfb/Anxa1/Gimap5/Egr1/Mfng/Cd1d1/Pglyrp2/Id2/Nfatc1/Ctla2a/Igkc/Runx2/Spi1/Il15/Irf1/Pbx1/Stat3	21	MAE
2	GO:0019221	cytokine-mediated signaling pathway	20/173	450/28891	3.93978e-12	2.91445e-09	2.07046e-09	Jak3/Gfi1/Irf5/Angpt1/Sigirr/Egr1/Il21r/Ifitm1/Fkbp1a/Oasl2/Mpl/Spi1/Klf6/Il15/Ebi3/Irf1/Stap1/Nfkbia/Stat3/Krt18	20	MAE
2	GO:0050866	negative regulation of cell activation	15/173	225/28891	7.56863e-12	4.47911e-09	3.18201e-09	Jak3/Tbc1d10c/Cbfb/Anxa1/Gimap5/Apoe/Cd9/Pglyrp2/Id2/Cd84/Rassf5/Emilin1/Spi1/Tnfrsf13b/Irf1	15	MAE
2	GO:0030099	myeloid cell differentiation	20/173	480/28891	1.26275e-11	6.22747e-09	4.42406e-09	Prdm16/Cbfb/Fos/Zfp36/Gimap5/Gata2/Jun/Hcls1/Id2/Meis1/Nfatc1/Gpr171/Mpl/Hoxa9/Spi1/Mef2c/Il15/Stap1/Nfkbia/Stat3	20	MAE
2	GO:0045637	regulation of myeloid cell differentiation	15/173	237/28891	1.58983e-11	6.72045e-09	4.77428e-09	Prdm16/Fos/Zfp36/Gata2/Jun/Hcls1/Id2/Meis1/Gpr171/Mpl/Hoxa9/Spi1/Mef2c/Nfkbia/Stat3	15	MAE
2	GO:0048872	homeostasis of number of cells	17/173	401/28891	3.63383e-10	1.34406e-07	9.54838e-08	Jak3/Myct1/Smarca2/Anxa1/Zfp36/Mecom/Gimap5/Spns2/Gata2/Hcls1/Id2/Tsc22d3/Mpl/Spi1/Tnfrsf13b/Mef2c/Stat3	17	MAE
2	GO:1902106	negative regulation of leukocyte differentiation	10/173	123/28891	3.82208e-09	1.25661e-06	8.92712e-07	Jak3/Prdm16/Cbfb/Anxa1/Tmem176a/Gata2/Pglyrp2/Id2/Tmem176b/Irf1	10	MAE
2	GO:0002695	negative regulation of leukocyte activation	12/173	206/28891	4.66106e-09	1.37921e-06	9.79804e-07	Jak3/Tbc1d10c/Cbfb/Anxa1/Gimap5/Pglyrp2/Id2/Cd84/Rassf5/Spi1/Tnfrsf13b/Irf1	12	MAE
3	GO:0061448	connective tissue development	8/40	316/28891	1.06367e-08	1.76995e-05	9.3267e-06	Thrb/Rarb/Ppargc1a/Notch1/Rorc/Trps1/Creb5/Nfatc2	8	MAE
3	GO:0032922	circadian regulation of gene expression	5/40	74/28891	5.89575e-08	4.90526e-05	2.58482e-05	Ppargc1a/Rora/Ahr/Relb/Rorc	5	MAE
3	GO:0030522	intracellular receptor signaling pathway	7/40	328/28891	3.08229e-07	0.000128223	6.75671e-05	Tlr4/Pgr/Thrb/Rarb/Esr1/Rora/Nr3c2	7	MAE
3	GO:0048511	rhythmic process	7/40	317/28891	2.44903e-07	0.000128223	6.75671e-05	Pgr/Esr1/Ppargc1a/Rora/Ahr/Relb/Rorc	7	MAE
3	GO:0002064	epithelial cell development	6/40	242/28891	9.81741e-07	0.00027227	0.000143472	Pgr/Rarb/Esr1/Notch1/Sox18/Epas1	6	MAE
3	GO:0030850	prostate gland development	4/40	53/28891	8.78087e-07	0.00027227	0.000143472	Esr1/Notch1/Ahr/Plag1	4	MAE
3	GO:0045444	fat cell differentiation	6/40	270/28891	1.85276e-06	0.000440427	0.000232082	Nr4a1/Rora/Runx1t1/Rorc/Foxo1/Creb5	6	MAE
3	GO:0001655	urogenital system development	4/40	68/28891	2.40584e-06	0.000500414	0.000263692	Esr1/Notch1/Ahr/Plag1	4	MAE
3	GO:0009755	hormone-mediated signaling pathway	5/40	168/28891	3.49554e-06	0.000646287	0.00034056	Pgr/Thrb/Rarb/Esr1/Nr3c2	5	MAE
3	GO:0030098	lymphocyte differentiation	7/40	486/28891	4.21049e-06	0.000700625	0.000369193	Satb1/Rora/Ahr/Hdac9/Relb/Rorc/Irf8	7	MAE
0	GO:0030099	myeloid cell differentiation	21/242	480/28891	8.64661e-10	2.92256e-06	2.12343e-06	Epas1/Fech/Batf2/Il15/Mpl/Tlr4/Stap1/Jun/Slc11a2/Gfi1b/Cul4a/Id2/Myc/Gimap5/Meis1/Prdm16/Nfkbia/G6pdx/Chuk/Rb1/Klf1	21	MAE pseudo-cluster
0	GO:0000727	double-strand break repair via break-induced replication	5/242	12/28891	2.987e-08	5.04802e-05	3.66772e-05	Cdc45/Mcm2/Mcm5/Mcm6/Mcm4	5	MAE pseudo-cluster
0	GO:0048872	homeostasis of number of cells	17/242	401/28891	5.80177e-08	6.53667e-05	4.74931e-05	Epas1/Fech/Glis2/Mpl/Slc40a1/Lpcat3/Spns2/Slc11a2/Ccnb2/Mecom/Gfi1b/Id2/Gimap5/G6pdx/Anxa1/Rb1/Klf1	17	MAE pseudo-cluster
0	GO:0006270	DNA replication initiation	6/242	33/28891	2.97514e-07	0.000142275	0.000103372	Cdc45/Mcm2/Mcm5/Mcm6/Orc2/Mcm4	6	MAE pseudo-cluster
0	GO:0044772	mitotic cell cycle phase transition	17/242	454/28891	3.36745e-07	0.000142275	0.000103372	Tacc3/Rcc1/Nfia/Bid/Tcf19/Cdc20/Ccnb2/Cul4a/Usp37/Id2/Myc/Phf10/Anxa1/Ccnb1/Bub3/Rb1/Aurkb	17	MAE pseudo-cluster
0	GO:0060586	multicellular organismal-level iron ion homeostasis	6/242	32/28891	2.45132e-07	0.000142275	0.000103372	Picalm/Epas1/Fech/Slc40a1/Slc11a2/Tfr2	6	MAE pseudo-cluster
0	GO:1903706	regulation of hemopoiesis	17/242	452/28891	3.16625e-07	0.000142275	0.000103372	Il15/Mpl/Jun/Cd1d1/Zfp35/Gfi1b/Cul4a/Id2/Myc/Gimap5/Meis1/Prdm16/Nfkbia/Phf10/Anxa1/Xrcc6/Rb1	17	MAE pseudo-cluster
0	GO:0006979	response to oxidative stress	16/242	389/28891	2.16137e-07	0.000142275	0.000103372	Epas1/Tlr4/Aldh1a1/Jun/Foxo1/Slc11a2/Ppargc1a/G6pdx/Chuk/Anxa1/Apoe/Hdac2/Ercc8/Dhfr/Rbpms/Stk25	16	MAE pseudo-cluster
0	GO:0006268	DNA unwinding involved in DNA replication	5/242	20/28891	5.53553e-07	0.000187101	0.000135941	Cdc45/Mcm2/Mcm5/Mcm6/Mcm4	5	MAE pseudo-cluster
0	GO:0042168	heme metabolic process	6/242	36/28891	5.12335e-07	0.000187101	0.000135941	Ppox/Fech/Blvrb/Slc11a2/Hmbs/Hebp1	6	MAE pseudo-cluster
1	GO:0045786	negative regulation of cell cycle	20/220	400/28891	3.97064e-11	1.17571e-07	9.27459e-08	Casp3/Mad2l1/Xrcc3/Nr4a1/Bub1b/Spc24/Spc25/Pml/Xpc/Cdc6/Ets1/Birc5/Rad51/Mapk12/Fem1b/Esr1/Hnf4a/Apbb1/Fzr1/Nupr1	20	MAE pseudo-cluster
1	GO:0044772	mitotic cell cycle phase transition	20/220	454/28891	3.69702e-10	5.47344e-07	4.31773e-07	Mad2l1/Xrcc3/Nfatc1/Rrm2/Bub1b/Spc24/Smarca2/Spc25/Pml/Xpc/Cdc6/Birc5/Ccne1/Chmp7/E2f6/Myb/Phb2/Anapc2/Pbx1/Fzr1	20	MAE pseudo-cluster
1	GO:0006270	DNA replication initiation	7/220	33/28891	4.87163e-09	4.8083e-06	3.79303e-06	Orc6/Cdc6/Ccne1/Mcm3/Prim1/Orc5/Prim2	7	MAE pseudo-cluster
1	GO:0044784	metaphase/anaphase transition of cell cycle	9/220	98/28891	6.39499e-08	2.44192e-05	1.92631e-05	Mad2l1/Xrcc3/Bub1b/Spc24/Smarca2/Spc25/Cdc6/Birc5/Anapc2	9	MAE pseudo-cluster
1	GO:0007091	metaphase/anaphase transition of mitotic cell cycle	9/220	95/28891	4.86999e-08	2.44192e-05	1.92631e-05	Mad2l1/Xrcc3/Bub1b/Spc24/Smarca2/Spc25/Cdc6/Birc5/Anapc2	9	MAE pseudo-cluster
1	GO:1901987	regulation of cell cycle phase transition	17/220	449/28891	7.34872e-08	2.44192e-05	1.92631e-05	Mad2l1/Xrcc3/Rrm2/Bub1b/Spc24/Smarca2/Spc25/Pml/Xpc/Cdc6/Birc5/Rad51/Phb2/Fem1b/Pbx1/Apbb1/Fzr1	17	MAE pseudo-cluster
1	GO:0033044	regulation of chromosome organization	13/220	244/28891	5.4534e-08	2.44192e-05	1.92631e-05	Mad2l1/Xrcc3/Rnf4/Bub1b/Spc24/Smarca2/Spc25/Pml/Cdc6/Birc5/Ruvbl2/Anapc2/Smc2	13	MAE pseudo-cluster
1	GO:0051983	regulation of chromosome segregation	10/220	132/28891	7.42225e-08	2.44192e-05	1.92631e-05	Mad2l1/Xrcc3/Bub1b/Spc24/Smarca2/Spc25/Cdc6/Birc5/Anapc2/Smc2	10	MAE pseudo-cluster
1	GO:0048872	homeostasis of number of cells	16/220	401/28891	8.84562e-08	2.61919e-05	2.06615e-05	Casp3/Ikzf1/Hcls1/Tnfrsf13b/Myct1/Smarca2/Gata2/Bmi1/Gata1/Ets1/Myb/Jak3/Spi1/Slc25a38/Stat3/Mthfd1	16	MAE pseudo-cluster
1	GO:0007059	chromosome segregation	16/220	416/28891	1.45601e-07	2.98592e-05	2.35544e-05	Mad2l1/Xrcc3/Rnf4/Bub1b/Spc24/Smarca2/Spc25/Haus2/Cdc6/Birc5/Ccne1/Tlk1/Chmp7/Tpx2/Anapc2/Smc2	16	MAE pseudo-cluster
1	GO:0098781	ncRNA transcription	10/220	142/28891	1.47881e-07	2.98592e-05	2.35544e-05	Ell2/Zfp143/Gata2/Ets1/Myb/Polr1b/Spi1/Esr1/Pwp1/Stat3	10	MAE pseudo-cluster
1	GO:0010948	negative regulation of cell cycle process	14/220	314/28891	1.51262e-07	2.98592e-05	2.35544e-05	Mad2l1/Xrcc3/Bub1b/Spc24/Spc25/Pml/Xpc/Cdc6/Birc5/Rad51/Fem1b/Esr1/Apbb1/Fzr1	14	MAE pseudo-cluster
1	GO:0000819	sister chromatid segregation	12/220	218/28891	1.25728e-07	2.98592e-05	2.35544e-05	Mad2l1/Xrcc3/Bub1b/Spc24/Smarca2/Spc25/Cdc6/Birc5/Chmp7/Tpx2/Anapc2/Smc2	12	MAE pseudo-cluster

## Sheet: Table S10
Table S10. DEGs between neurodegeneration-related microglia and homeostatic microglia.
p_val	avg_log2FC	pct.1	pct.2	p_val_adj	gene_name
0	1.55331	0.839	0.488	0	Cd52
0	5.08943	0.988	0.567	0	Apoe
0	1.03131	0.979	0.91	0	Rps9
0	1.28915	0.98	0.855	0	Rps5
0	-3.56445	0.114	0.932	0	Fcrls
0	1.15724	0.984	0.896	0	Rps14
0	1.48136	0.999	0.985	0	Fth1
0	3.16635	0.757	0.078	0	Ifitm3
0	-1.44219	1	1	0	Cst3
0	-2.28396	0.113	0.689	0	Crybb1
0	1.7426	0.972	0.808	0	Trf
0	-1.64435	0.831	0.995	0	P2ry12
0	-0.636281	0.999	1	0	C1qa
0	1.22409	0.981	0.866	0	Rps19
0	1.38211	0.978	0.853	0	Rpl32
0	0.947636	0.998	0.991	0	B2m
0	2.18874	0.909	0.517	0	Lyz2
0	1.45027	0.947	0.731	0	H2-D1
0	1.70648	0.957	0.763	0	Gm20425
5.73287e-290	-1.0532	0.869	0.981	1.50912e-285	Gpr34
1.33149e-288	1.03709	0.972	0.868	3.505e-284	Gm3511
1.05819e-280	0.734114	0.999	0.996	2.78558e-276	Ctss
2.99722e-268	0.972819	0.965	0.869	7.88989e-264	Rps11
1.36022e-265	0.919649	0.967	0.878	3.58063e-261	Rps3
2.73112e-264	0.865212	0.977	0.914	7.1894e-260	Rpl13a
1.26281e-263	-0.993969	0.813	0.968	3.32423e-259	Sparc
2.19265e-258	0.857576	0.98	0.932	5.77193e-254	Gm9843
1.21469e-254	0.851727	0.975	0.913	3.19754e-250	Gm45713
3.11246e-254	0.818484	0.99	0.949	8.19323e-250	Rplp1
5.81684e-244	-1.56401	0.241	0.69	1.53123e-239	Sgk1
5.75532e-218	1.85946	0.515	0.125	1.51503e-213	Ifi27l2a
6.45117e-216	-1.4257	0.235	0.659	1.69821e-211	Ecscr
4.16608e-213	0.942124	0.928	0.792	1.09668e-208	Rpl14
3.22925e-211	-1.42971	0.232	0.645	8.50067e-207	Serpine2
1.56196e-193	1.52896	0.481	0.125	4.11169e-189	Pilra
1.82234e-186	-1.23775	0.307	0.686	4.79714e-182	Scoc
2.12595e-183	-1.16738	0.409	0.77	5.59635e-179	P2ry13
1.84963e-181	0.828827	0.928	0.842	4.86898e-177	Gm11478
6.00414e-179	-0.661913	0.964	0.995	1.58053e-174	Lgmn
6.35383e-177	0.602866	0.989	0.969	1.67258e-172	Ctsz
4.14157e-167	-0.395389	0.999	1	1.09023e-162	C1qc
9.29326e-165	0.775839	0.924	0.84	2.44636e-160	Rpl8
1.70881e-164	-0.429066	1	1	4.49828e-160	C1qb
2.37314e-163	-1.38953	0.121	0.469	6.24706e-159	Sox4
1.11256e-162	-0.873372	0.657	0.886	2.92871e-158	Sirpa
2.47788e-162	0.840501	0.906	0.778	6.52278e-158	Rps15
1.98645e-159	0.762222	0.95	0.866	5.22914e-155	Rpl37rt
2.27139e-157	0.755674	0.928	0.83	5.97922e-153	Rpl4
1.06229e-156	-0.790412	0.746	0.903	2.79637e-152	Marcks
3.97321e-156	-0.960575	0.535	0.804	1.04591e-151	Cmtm6
1.23608e-154	0.771322	0.933	0.832	3.25387e-150	Wdr89
8.59565e-152	0.675564	0.982	0.948	2.26272e-147	Ctsb
1.46409e-150	-0.831266	0.677	0.867	3.85408e-146	Calm2
3.75013e-148	0.98415	0.76	0.501	9.87185e-144	H2-DMa
1.46189e-146	-1.4175	0.051	0.344	3.84828e-142	Ccl9
2.27576e-146	-0.604327	0.927	0.984	5.99071e-142	Csf1r
1.46373e-145	-1.23631	0.082	0.396	3.85313e-141	Camk2n1
1.01572e-140	-1.00177	0.429	0.722	2.67378e-136	Ckb
7.47092e-139	0.452875	0.997	0.99	1.96665e-134	Fcer1g
7.33805e-137	0.786573	0.868	0.716	1.93167e-132	Anxa3
3.49501e-136	0.693649	0.927	0.844	9.20025e-132	Npc2
7.2206e-133	1.02123	0.719	0.469	1.90075e-128	H2-K1
2.65834e-132	1.20739	0.561	0.27	6.9978e-128	Gpr84
1.42064e-131	-1.14309	0.16	0.48	3.73969e-127	Pmepa1
7.31422e-130	0.861793	0.786	0.586	1.9254e-125	Rpl22
4.99655e-128	0.870512	0.807	0.612	1.31529e-123	Rpl38-ps1
3.93838e-126	0.800638	0.848	0.683	1.03674e-121	Rps21
7.10956e-126	-1.13431	0.021	0.261	1.87152e-121	Csmd3
9.69602e-125	0.699554	0.902	0.792	2.55238e-120	Ctsh
1.102e-124	0.747453	0.864	0.729	2.9009e-120	Eef2
1.24622e-121	1.17736	0.412	0.139	3.28055e-117	Trib1
9.9463e-121	-1.01835	0.273	0.585	2.61827e-116	Pmp22
2.05305e-120	0.618445	0.946	0.897	5.40445e-116	Lamp1
2.45738e-116	0.850864	0.784	0.603	6.46882e-112	Gm2000
9.28253e-116	-0.752015	0.649	0.862	2.44353e-111	Tgfbr1
6.98123e-114	1.08098	0.383	0.123	1.83774e-109	Igsf6
8.24918e-114	1.20898	0.394	0.136	2.17151e-109	Ms4a6c
5.58354e-112	-0.583803	0.848	0.934	1.46981e-107	Rgs10
9.45005e-112	-0.687599	0.714	0.881	2.48763e-107	Rhob
5.57769e-110	0.893897	0.719	0.525	1.46827e-105	Eif3f
1.10331e-108	-0.767869	0.593	0.807	2.90436e-104	Glul
2.24379e-108	-0.998591	0.227	0.523	5.90654e-104	Gal3st4
1.48178e-107	-0.606641	0.816	0.936	3.90065e-103	Cx3cr1
1.99003e-107	0.817775	0.85	0.702	5.23857e-103	Gm10269
1.03482e-105	-1.06952	0.091	0.354	2.72405e-101	Adrb1
5.48992e-105	1.03433	0.294	0.068	1.44517e-100	Tnfsf13b
3.23949e-102	1.03695	0.444	0.193	8.52763e-98	Rtcb
5.65288e-102	0.746472	0.793	0.629	1.48806e-97	Gm9794
5.86032e-102	1.03651	0.482	0.226	1.54267e-97	Il17ra
1.58874e-101	-0.952608	0.257	0.544	4.18219e-97	Gm43720
9.34454e-101	0.575799	0.958	0.933	2.45986e-96	Psap
1.62997e-100	1.01475	0.283	0.067	4.29073e-96	Milr1
4.2417e-100	0.909308	0.647	0.426	1.11658e-95	Serp1
1.15137e-96	-0.947922	0.16	0.427	3.03086e-92	Snn
1.02869e-94	-0.835606	0.318	0.651	2.70792e-90	Xist
1.26349e-94	0.970938	0.606	0.397	3.326e-90	Fcgr2b
2.07875e-94	-0.743848	0.449	0.713	5.4721e-90	Fscn1
2.1238e-92	-0.401802	0.973	0.995	5.5907e-88	Tmem119
5.65021e-92	0.688868	0.84	0.748	1.48736e-87	Rpl18a
1.89021e-91	0.704595	0.782	0.628	4.97579e-87	Pfdn5
2.05083e-91	0.818285	0.702	0.518	5.39859e-87	Gm5805
4.60785e-91	-0.678128	0.621	0.806	1.21297e-86	Bin1
5.50795e-90	-0.638359	0.704	0.858	1.44991e-85	Rnase4
2.43273e-89	-0.787849	0.46	0.703	6.40392e-85	Slco2b1
7.98308e-89	-0.943136	0.14	0.388	2.10147e-84	Lag3
1.70945e-88	-0.601098	0.75	0.899	4.49994e-84	Ltc4s
8.63661e-87	0.998914	0.395	0.167	2.2735e-82	Lgals3bp
5.05874e-86	0.607581	0.867	0.78	1.33166e-81	Gm5905
9.94591e-83	0.90435	0.338	0.125	2.61816e-78	Lsp1
9.04635e-82	-0.700112	0.519	0.733	2.38136e-77	Bin2
5.67765e-81	0.70817	0.751	0.583	1.49458e-76	Ctsc
1.14712e-80	-0.812806	0.205	0.455	3.01968e-76	Cyfip1
5.38596e-80	0.932052	0.417	0.2	1.4178e-75	Tspo
9.96328e-80	0.329892	0.997	0.994	2.62273e-75	Tyrobp
1.24955e-79	-0.363456	0.988	0.998	3.28931e-75	Selplg
1.44863e-79	0.879482	0.473	0.248	3.81336e-75	Slc11a1
1.72369e-79	-0.886987	0.099	0.316	4.53743e-75	Scn1b
2.85311e-78	0.933739	0.514	0.301	7.51052e-74	2410006H16Rik
3.77018e-78	-0.887897	0.062	0.259	9.92463e-74	Upk1b
3.40443e-76	0.783799	0.637	0.451	8.96181e-72	Rack1
1.60944e-75	0.496275	0.96	0.936	4.2367e-71	Rsrp1
5.16461e-75	0.784656	0.613	0.415	1.35953e-70	Csf3r
1.23891e-74	-0.861367	0.131	0.349	3.26132e-70	Tuba1a
3.51752e-73	0.862985	0.57	0.368	9.25953e-69	Bst2
7.7131e-73	0.734592	0.681	0.501	2.0304e-68	Cd84
1.23547e-72	0.761429	0.627	0.421	3.25226e-68	Lat2
1.38982e-72	0.529202	0.9	0.839	3.65857e-68	Arhgap45
3.0611e-72	0.537335	0.887	0.81	8.05805e-68	Pld4
1.1793e-69	0.850706	0.577	0.398	3.10438e-65	Fth-ps2
3.70812e-69	-0.488925	0.731	0.861	9.76124e-65	Capza2
4.45898e-69	0.700212	0.674	0.493	1.17378e-64	Gas5
5.17183e-69	0.825626	0.525	0.318	1.36143e-64	Csf2ra
7.49951e-69	0.71035	0.66	0.484	1.97417e-64	Hk2
3.98911e-68	-0.418293	0.896	0.958	1.05009e-63	Vsir
5.56946e-68	-0.639747	0.478	0.695	1.46611e-63	Efhd2
9.66676e-68	1.63926	0.524	0.338	2.54468e-63	Ccl12
1.19575e-65	0.80568	0.519	0.32	3.14768e-61	Lrrc3
4.23877e-65	-0.754529	0.176	0.396	1.11581e-60	Picalm
1.22208e-64	-0.486549	0.789	0.904	3.217e-60	Siglech
1.35026e-63	-0.700491	0.357	0.592	3.55442e-59	Cd164
1.29934e-62	0.549971	0.838	0.732	3.42039e-58	Irf8
5.13667e-61	-0.539513	0.713	0.856	1.35218e-56	Adap2os
5.85288e-61	0.586768	0.782	0.69	1.54071e-56	Rps24
2.09278e-60	-0.845687	0.138	0.333	5.50903e-56	Ccl6
5.40569e-60	-0.613501	0.46	0.661	1.42299e-55	Camk1
1.29285e-59	0.786573	0.433	0.237	3.4033e-55	Gm38843
1.86694e-59	-0.762586	0.108	0.292	4.91454e-55	Numb
3.40162e-59	-0.758897	0.192	0.397	8.95443e-55	Usp2
1.02726e-58	0.645193	0.647	0.503	2.70415e-54	Rpl10a-ps1
1.40716e-58	-0.384117	0.926	0.976	3.70421e-54	Serinc3
1.5909e-58	0.723517	0.532	0.36	4.18788e-54	Eif3h
1.65554e-57	-0.714582	0.137	0.331	4.35805e-53	Rtn4rl1
4.32831e-57	0.675553	0.644	0.5	1.13938e-52	Gm7331
3.43702e-56	-0.554507	0.582	0.742	9.04762e-52	Basp1
6.96378e-56	0.730609	0.555	0.395	1.83314e-51	Gm9385
2.8066e-55	0.78478	0.295	0.125	7.38809e-51	Zfas1
9.99117e-55	0.684729	0.526	0.348	2.63008e-50	Eef1b2
1.28414e-54	-0.654472	0.224	0.44	3.38036e-50	Zfp36l1
2.78492e-54	-0.631493	0.379	0.588	7.33102e-50	Srgap2
4.03546e-54	0.52706	0.839	0.764	1.0623e-49	Gm4149
6.30794e-54	-0.700303	0.244	0.453	1.6605e-49	Mertk
3.05864e-53	0.626555	0.63	0.474	8.05157e-49	Mpeg1
3.57093e-53	0.547579	0.8	0.717	9.40011e-49	Fau
7.47711e-53	-0.604389	0.412	0.62	1.96827e-48	Plxdc2
8.11328e-53	-0.669921	0.179	0.373	2.13574e-48	Sall1
9.40608e-53	0.652815	0.59	0.428	2.47606e-48	Uqcrh
1.80055e-52	0.511282	0.807	0.719	4.73976e-48	Cox4i1
5.73796e-52	-0.596176	0.372	0.578	1.51046e-47	Jund
1.37475e-51	0.644246	0.639	0.507	3.61889e-47	Prdx5
6.13723e-51	0.54327	0.701	0.574	1.61556e-46	Gm15427
6.45713e-51	-0.682435	0.274	0.47	1.69977e-46	Adgrg1
1.6309e-50	0.668859	0.491	0.316	4.29319e-46	Psme1
4.22107e-50	-0.456825	0.742	0.854	1.11115e-45	Cd53
4.42369e-50	-0.514839	0.567	0.735	1.16449e-45	Ubc
5.03451e-50	0.729409	0.256	0.104	1.32528e-45	Capg
5.16811e-50	-0.650628	0.128	0.304	1.36045e-45	Cables1
6.10297e-50	0.600428	0.668	0.541	1.60654e-45	Rps20
2.87309e-49	-0.511765	0.575	0.749	7.56313e-45	Limd2
6.44053e-49	-0.67772	0.105	0.268	1.69541e-44	Papss1
6.91618e-49	-0.598822	0.254	0.454	1.82062e-44	Nptn
4.88348e-48	0.65732	0.537	0.383	1.28553e-43	Rpl37a
1.79421e-47	-0.479572	0.657	0.8	4.72309e-43	F11r
2.23542e-47	-0.684816	0.447	0.631	5.88453e-43	Lrrc58
3.09866e-47	-0.639455	0.228	0.416	8.15691e-43	Cebpa
4.41182e-46	0.549216	0.703	0.591	1.16137e-41	Rpl37
1.50194e-45	-0.611444	0.326	0.518	3.9537e-41	Dpysl2
1.68269e-44	-0.542694	0.454	0.631	4.4295e-40	Ldhb
2.03284e-44	-0.629321	0.13	0.292	5.35125e-40	Hfe
2.07621e-44	-0.537632	0.39	0.579	5.46541e-40	Rab3il1
3.46958e-44	-0.551419	0.337	0.531	9.13333e-40	Wasf2
1.04778e-43	-0.609257	0.153	0.321	2.75819e-39	Slc7a8
1.18467e-43	-0.595604	0.236	0.419	3.11854e-39	H2-DMb1
1.58912e-43	-0.594967	0.156	0.325	4.18319e-39	Slc40a1
9.40248e-43	-0.554956	0.335	0.526	2.47511e-38	Cxxc5
1.03386e-42	-0.551984	0.268	0.458	2.72154e-38	Entpd1
1.90955e-42	-0.506885	0.493	0.663	5.0267e-38	Eif1
2.18819e-42	-0.529088	0.483	0.667	5.76018e-38	Adap2
2.56426e-42	0.605473	0.541	0.399	6.75016e-38	Rps16-ps2
2.86135e-42	-0.585175	0.233	0.412	7.53223e-38	0610010K14Rik
4.27395e-41	-0.265292	0.996	0.999	1.12508e-36	Hexb
6.89855e-41	-0.544746	0.446	0.611	1.81598e-36	Ubb
1.19367e-40	-0.560282	0.194	0.367	3.14222e-36	Rasgrp3
1.92798e-40	-0.4879	0.533	0.702	5.07521e-36	Rnaset2b
2.07965e-39	0.553893	0.575	0.435	5.47447e-35	Rpl38
7.94467e-39	-0.583183	0.248	0.422	2.09136e-34	Mir99ahg
8.6642e-39	-0.479767	0.415	0.604	2.28076e-34	Hpgds
6.17716e-38	0.63224	0.365	0.223	1.62608e-33	Eif3e
7.95807e-38	-0.392732	0.725	0.833	2.09488e-33	Lair1
2.46394e-37	0.513116	0.641	0.522	6.48608e-33	Gm6204
2.89174e-37	0.656699	0.451	0.315	7.61222e-33	Rps18
3.11133e-37	-0.57939	0.179	0.337	8.19026e-33	Tmem100
3.93296e-37	-0.539948	0.2	0.364	1.03531e-32	Elmo1
5.0502e-37	0.546983	0.654	0.553	1.32941e-32	Gm8730
2.83636e-36	-0.567222	0.194	0.352	7.46644e-32	Cd300a
3.03394e-36	0.630416	0.464	0.335	7.98655e-32	Gm10288
1.0706e-35	-0.525591	0.209	0.374	2.81825e-31	Pde3b
2.54169e-35	-0.416655	0.773	0.878	6.69075e-31	Cd9
2.89562e-35	0.600714	0.565	0.463	7.62243e-31	Rps4x
3.689e-35	0.628104	0.302	0.168	9.71091e-31	Rpl9-ps6
5.25121e-35	0.68521	0.439	0.312	1.38233e-30	Gm26377
6.71452e-35	0.539324	0.591	0.487	1.76753e-30	Rpl18a-ps1
9.13959e-35	-0.532449	0.187	0.34	2.40591e-30	Cfh
1.4942e-34	-0.563088	0.217	0.375	3.93333e-30	Ifi27
2.2168e-34	0.572291	0.279	0.146	5.8355e-30	Dgkz
2.2939e-34	0.63322	0.425	0.294	6.03847e-30	AC154221.1
2.7467e-34	-0.504355	0.139	0.282	7.23041e-30	Smarcd1
3.18355e-34	-0.552606	0.242	0.4	8.38037e-30	Cirbp
3.22576e-34	0.579157	0.533	0.419	8.49148e-30	Rpl23
7.80113e-34	-0.482591	0.284	0.457	2.05357e-29	Cd180
1.63402e-33	0.519759	0.536	0.414	4.3014e-29	Eef1d
2.27678e-33	0.585454	0.504	0.383	5.99339e-29	Rpl39-ps
2.97414e-33	-0.477384	0.464	0.62	7.82911e-29	Qk
4.12586e-33	0.4883	0.62	0.514	1.08609e-28	Rpl38-ps2
1.01642e-32	-0.483196	0.195	0.351	2.67563e-28	AC165247.1
1.58813e-32	-0.512993	0.311	0.474	4.18059e-28	Foxn3
1.65632e-32	0.553607	0.539	0.429	4.36009e-28	Gm4332
2.61626e-32	0.54489	0.573	0.469	6.88704e-28	Eef1a1
4.06981e-32	0.517661	0.465	0.334	1.07134e-27	1110008F13Rik
5.00885e-32	-0.299575	0.835	0.898	1.31853e-27	H3f3b
5.45067e-32	-0.428517	0.442	0.607	1.43484e-27	Evi2a
7.90168e-32	-0.562136	0.183	0.33	2.08004e-27	Ptafr
1.10922e-31	-0.536568	0.125	0.256	2.91992e-27	Akirin1
1.21004e-31	0.550338	0.468	0.339	3.18532e-27	Eif3k
1.46475e-31	0.566534	0.26	0.137	3.8558e-27	Rpsa
1.99194e-31	-0.495755	0.29	0.456	5.24359e-27	Cd14
2.36885e-31	0.492487	0.576	0.464	6.23576e-27	Cox7a2l
9.01812e-31	0.477288	0.522	0.394	2.37393e-26	Cd34
9.0417e-31	-0.496415	0.255	0.408	2.38014e-26	Abtb1
1.79438e-30	0.582785	0.296	0.171	4.72353e-26	AC158620.2
2.38424e-30	0.541542	0.541	0.428	6.27626e-26	Rpl36a-ps2
2.54723e-30	0.500851	0.463	0.334	6.70534e-26	Sdf4
5.43886e-30	-0.462919	0.255	0.41	1.43172e-25	AC034099.1
6.56466e-30	-0.280031	0.919	0.963	1.72808e-25	Olfml3
7.79693e-30	0.330451	0.849	0.812	2.05246e-25	Cd68
8.15283e-30	-0.523146	0.14	0.268	2.14615e-25	Idh2
1.74806e-29	-0.349358	0.739	0.847	4.60159e-25	Ifngr1
2.02696e-29	-0.431585	0.362	0.518	5.33576e-25	Eif4g2
2.17911e-29	0.479133	0.546	0.435	5.73629e-25	Gm15710
2.64679e-29	-0.449241	0.134	0.266	6.96741e-25	Cryba4
2.82162e-29	-0.404049	0.503	0.652	7.42763e-25	St3gal6
3.18966e-29	0.538481	0.435	0.311	8.39645e-25	Gm6394
4.65945e-29	-0.477271	0.311	0.46	1.22655e-24	Gm15725
5.38446e-29	0.574304	0.403	0.283	1.41741e-24	Rps26-ps1
9.21773e-29	-0.4788	0.409	0.556	2.42648e-24	Zfhx3
9.56294e-29	0.581448	0.343	0.221	2.51735e-24	Gm11808
9.74486e-29	-0.36237	0.671	0.798	2.56524e-24	Rnaset2a
1.04057e-28	-0.476638	0.158	0.291	2.7392e-24	Rin2
1.85854e-28	0.560465	0.296	0.177	4.89243e-24	Rps15a-ps6
2.17044e-28	0.544754	0.304	0.182	5.71347e-24	Gm26740
3.71838e-28	0.523817	0.349	0.227	9.78826e-24	Tpd52
5.79143e-28	0.492742	0.501	0.388	1.52454e-23	Rpl10a
1.02642e-27	-0.411239	0.446	0.598	2.70196e-23	Vapa
1.08154e-27	-0.325917	0.699	0.81	2.84705e-23	Mef2c
1.13179e-27	-0.472141	0.191	0.327	2.97933e-23	Rhoh
1.88301e-27	0.588221	0.299	0.181	4.95683e-23	Fam46a
4.34159e-27	0.546765	0.383	0.262	1.14288e-22	Lfng
4.76606e-27	-0.39822	0.475	0.626	1.25462e-22	Tpst2
4.8345e-27	0.589449	0.4	0.288	1.27263e-22	AL589661.1
5.15313e-27	0.295645	0.908	0.893	1.35651e-22	Unc93b1
8.47037e-27	0.493773	0.465	0.349	2.22974e-22	Tifa
1.18636e-26	0.485321	0.541	0.444	3.12296e-22	Shisa5
1.21258e-26	-0.335999	0.649	0.784	3.19199e-22	Tgfb1
1.84114e-26	-0.385378	0.473	0.617	4.84661e-22	Zfp706
1.96691e-26	-0.341852	0.623	0.749	5.17769e-22	Arpc4
2.04808e-26	0.536183	0.422	0.301	5.39137e-22	Slc15a3
3.65577e-26	-0.460994	0.161	0.287	9.62345e-22	Gm12328
5.1454e-26	0.526425	0.497	0.4	1.35448e-21	Rps10-ps1
7.73329e-26	-0.47378	0.187	0.315	2.03571e-21	Lpcat3
1.26127e-25	0.555208	0.328	0.216	3.32016e-21	AL607105.1
1.47926e-25	0.469484	0.526	0.426	3.894e-21	Rps16
1.84657e-25	0.449505	0.594	0.505	4.86091e-21	Rpl14-ps1
2.30517e-25	-0.330123	0.654	0.771	6.06814e-21	Cyth4
2.77059e-25	-0.466797	0.201	0.332	7.29331e-21	Klk8
3.2121e-25	-0.408328	0.344	0.488	8.45554e-21	Phyhd1
3.22442e-25	-0.387357	0.434	0.584	8.48795e-21	Kctd12
7.42018e-25	-0.401872	0.341	0.485	1.95329e-20	Gm28035
1.30316e-24	-0.435494	0.197	0.325	3.43044e-20	Pdlim4
2.39096e-24	-0.446171	0.299	0.439	6.29396e-20	Jun
2.87442e-24	-0.403991	0.328	0.474	7.56662e-20	ItgamENSMUSG00000030786
3.34852e-24	-0.435459	0.167	0.29	8.81463e-20	Dip2b
8.71801e-24	0.491478	0.451	0.344	2.29493e-19	Ssh2
1.07374e-23	0.53948	0.414	0.315	2.82651e-19	Rpl10-ps3
1.20364e-23	-0.397138	0.235	0.368	3.16846e-19	Lims1
1.23748e-23	-0.370629	0.275	0.419	3.25754e-19	Fez2
1.59761e-23	0.480473	0.313	0.202	4.20554e-19	Ifi30
2.66541e-23	0.497215	0.409	0.298	7.01642e-19	Gatm
4.39444e-23	0.49309	0.362	0.25	1.15679e-18	Iffo1
1.61331e-22	-0.41329	0.181	0.3	4.24688e-18	Mylip
1.85304e-22	0.581601	0.422	0.335	4.87794e-18	Rps10
1.8688e-22	-0.467592	0.307	0.441	4.91943e-18	Gm37376
2.08563e-22	-0.389344	0.302	0.441	5.49021e-18	Fam212a
2.95813e-22	0.475707	0.378	0.273	7.78697e-18	Rpl27a
3.16726e-22	0.52621	0.339	0.236	8.33751e-18	AC124744.2
6.02898e-22	0.485097	0.335	0.233	1.58707e-17	Gm5100
7.41453e-22	-0.330685	0.584	0.7	1.9518e-17	Ttll3
8.36713e-22	0.305997	0.853	0.834	2.20256e-17	Lpcat2
1.14561e-21	0.526877	0.304	0.203	3.01571e-17	Mcl1
1.19079e-21	0.44466	0.618	0.545	3.13463e-17	Cebpb
1.19943e-21	-0.367363	0.233	0.362	3.15737e-17	Tnfrsf13b
1.27533e-21	-0.367013	0.296	0.433	3.35718e-17	Atp6v1g1
1.64664e-21	0.476908	0.306	0.204	4.33462e-17	Gm43712
2.51936e-21	0.476652	0.281	0.178	6.63197e-17	AC129329.1
2.85385e-21	0.499959	0.275	0.173	7.51247e-17	Slc31a2
3.24495e-21	0.421547	0.467	0.365	8.54202e-17	Slc25a3
8.17454e-21	0.422806	0.519	0.428	2.15187e-16	Gm6977
9.38271e-21	-0.389958	0.421	0.554	2.4699e-16	Lst1
1.14218e-20	0.455013	0.345	0.239	3.00666e-16	Snhg8
1.22695e-20	0.304703	0.787	0.748	3.22983e-16	Ctsl
1.43685e-20	-0.39991	0.367	0.496	3.78236e-16	Mbnl1
2.206e-20	-0.389209	0.156	0.266	5.80708e-16	Nrip1
2.2328e-20	-0.37166	0.174	0.289	5.87762e-16	Morf4l1
2.25176e-20	0.42078	0.512	0.417	5.92753e-16	Fyb
2.27488e-20	-0.381524	0.379	0.515	5.98838e-16	Manf
2.29358e-20	-0.358257	0.342	0.477	6.03762e-16	Sft2d1
2.33836e-20	0.507545	0.28	0.183	6.1555e-16	Gm7536
2.92215e-20	-0.335083	0.969	0.983	7.69226e-16	Actb
3.03466e-20	0.465661	0.274	0.176	7.98844e-16	Pgd
3.2569e-20	-0.384044	0.247	0.371	8.57346e-16	Itpripl1
3.87684e-20	-0.384806	0.168	0.278	1.02054e-15	Snx6
4.8133e-20	0.331339	0.68	0.621	1.26705e-15	Cox8a
5.14948e-20	0.508492	0.328	0.23	1.35555e-15	Gm5086
8.5396e-20	-0.340345	0.389	0.521	2.24796e-15	Sipa1
1.25969e-19	-0.29108	0.656	0.76	3.31602e-15	Abi3
1.33703e-19	-0.27693	0.438	0.595	3.51959e-15	Tmem176b
1.39889e-19	0.379716	0.547	0.463	3.68243e-15	Mrpl52
1.44269e-19	0.471108	0.288	0.191	3.79773e-15	Gm5239
1.50531e-19	-0.380583	0.157	0.265	3.96257e-15	Fbrsl1
1.68731e-19	-0.36999	0.186	0.298	4.44167e-15	Plxnb2
1.77612e-19	0.500078	0.331	0.238	4.67546e-15	Gm16238
1.91559e-19	-0.328869	0.304	0.437	5.0426e-15	Ubl3
1.97384e-19	-0.405428	0.174	0.281	5.19593e-15	Adgre1
2.4783e-19	-0.355035	0.36	0.487	6.52388e-15	Tpm3
2.65557e-19	0.479152	0.435	0.346	6.99053e-15	Rpl26
3.10178e-19	-0.319834	0.478	0.603	8.16511e-15	Hnrnpk
4.22757e-19	-0.340956	0.146	0.251	1.11287e-14	Rbx1-ps
4.53651e-19	-0.400848	0.203	0.314	1.19419e-14	Oaz1-ps
5.50847e-19	0.442818	0.428	0.335	1.45005e-14	Rpl19
1.18992e-18	0.459204	0.363	0.267	3.13233e-14	H2afj
1.29743e-18	-0.326024	0.509	0.618	3.41535e-14	Ywhae
1.43205e-18	-0.355952	0.322	0.447	3.76973e-14	St3gal5
1.72247e-18	-0.328566	0.447	0.572	4.53423e-14	Epb41l2
1.7322e-18	-0.346044	0.204	0.315	4.55985e-14	Klf3
2.06198e-18	0.382678	0.523	0.436	5.42795e-14	Ifnar2
2.1972e-18	0.428834	0.4	0.307	5.7839e-14	Stx16
2.27143e-18	-0.363887	0.228	0.341	5.9793e-14	Arf1
2.30085e-18	-0.319445	0.293	0.419	6.05675e-14	0610040J01Rik
3.47792e-18	-0.326775	0.229	0.349	9.15528e-14	Asph
3.50505e-18	0.453337	0.429	0.34	9.22668e-14	Rps10-ps2
3.97859e-18	-0.366564	0.272	0.39	1.04733e-13	Ninj1
4.16411e-18	-0.340847	0.173	0.282	1.09616e-13	Thrsp
5.46505e-18	-0.32827	0.496	0.617	1.43862e-13	Arhgap5
5.77031e-18	-0.338513	0.388	0.515	1.51898e-13	Golm1
5.86635e-18	0.430242	0.38	0.287	1.54426e-13	Rps11-ps2
7.42231e-18	-0.290801	0.565	0.688	1.95385e-13	Timp2
8.76306e-18	-0.353895	0.2	0.311	2.30679e-13	Gramd1a
9.44308e-18	-0.344848	0.373	0.508	2.4858e-13	Txnip
9.80186e-18	-0.36405	0.26	0.373	2.58024e-13	Ywhah
1.05246e-17	0.426719	0.385	0.293	2.77049e-13	Rpl35a
1.12857e-17	-0.340137	0.23	0.344	2.97085e-13	Sla
1.47538e-17	-0.342552	0.17	0.272	3.88378e-13	Nfic
1.65453e-17	-0.360963	0.227	0.338	4.35538e-13	Cd86
1.9472e-17	-0.303106	0.284	0.406	5.1258e-13	Twf2
2.23914e-17	-0.349393	0.194	0.301	5.89432e-13	Blnk
3.36166e-17	-0.281283	0.572	0.692	8.84923e-13	Saraf
3.45787e-17	0.479965	0.297	0.21	9.10251e-13	Gm7808
7.58525e-17	-0.342659	0.328	0.454	1.99674e-12	Slc3a2
8.79936e-17	0.3634	0.493	0.416	2.31634e-12	Adipor1
1.08726e-16	0.417366	0.26	0.171	2.86209e-12	Ctage5
1.23776e-16	0.435121	0.292	0.206	3.25829e-12	Rps15a-ps3
1.67937e-16	0.429376	0.429	0.347	4.42078e-12	Gm15772
1.82896e-16	-0.297637	0.549	0.671	4.81455e-12	Spcs2
1.98067e-16	-0.312178	0.489	0.613	5.21392e-12	Scamp2
2.10397e-16	0.432607	0.317	0.229	5.53849e-12	Rpl39
2.14248e-16	0.41242	0.6	0.537	5.63987e-12	Cd63
2.16667e-16	-0.377224	0.194	0.297	5.70355e-12	Kdelr2
3.67182e-16	-0.329654	0.317	0.434	9.66569e-12	Tm6sf1
3.97121e-16	-0.317098	0.408	0.53	1.04538e-11	Il10ra
5.48861e-16	-0.315084	0.265	0.379	1.44482e-11	Arf4
5.52588e-16	-0.307696	0.293	0.41	1.45463e-11	Ptpn1
7.7404e-16	-0.319595	0.382	0.494	2.03758e-11	Gm12166
7.82348e-16	-0.308554	0.275	0.391	2.05945e-11	Lgals9
8.73472e-16	0.423743	0.259	0.174	2.29933e-11	Irak2
9.36707e-16	-0.347286	0.382	0.491	2.46579e-11	Hspa5
1.11941e-15	0.391891	0.453	0.37	2.94674e-11	Rpl13
1.15645e-15	-0.323893	0.204	0.304	3.04424e-11	Tuba1b
1.24873e-15	-0.337986	0.334	0.441	3.28717e-11	Mt1
1.54043e-15	-0.368469	0.209	0.309	4.05502e-11	Slc29a3
1.93316e-15	0.25559	0.831	0.789	5.08884e-11	Arpc1b
2.69514e-15	-0.292696	0.271	0.38	7.09469e-11	1700017B05Rik
2.79351e-15	-0.335139	0.192	0.29	7.35363e-11	Ube2d2a
2.8952e-15	0.39514	0.359	0.277	7.62133e-11	Rpl34-ps1
2.91984e-15	0.412381	0.254	0.174	7.68618e-11	Rps6-ps4
3.71137e-15	0.400506	0.318	0.232	9.7698e-11	Rpl9
4.08358e-15	0.294846	0.655	0.596	1.07496e-10	Asah1
4.34407e-15	0.357652	0.625	0.569	1.14353e-10	Dusp6
4.49217e-15	-0.290818	0.209	0.314	1.18252e-10	Psma1
4.55298e-15	0.341373	0.515	0.443	1.19853e-10	Psmb8
4.96382e-15	-0.32432	0.29	0.398	1.30668e-10	Hhex
5.33534e-15	-0.290586	0.481	0.591	1.40448e-10	Evl
5.52998e-15	0.347797	0.523	0.45	1.45571e-10	Gm2a
5.9835e-15	-0.309605	0.176	0.271	1.5751e-10	Pnp
6.82219e-15	-0.312935	0.183	0.28	1.79587e-10	Herc2
7.87469e-15	-0.285294	0.165	0.259	2.07293e-10	Gm12396
9.74231e-15	0.413271	0.401	0.333	2.56457e-10	Npm1
1.3971e-14	-0.300648	0.307	0.416	3.67773e-10	Csnk1a1
1.39779e-14	0.375599	0.41	0.327	3.67955e-10	Srgn
1.54722e-14	0.389323	0.4	0.319	4.07291e-10	Rpl35
1.7787e-14	0.401148	0.301	0.221	4.68225e-10	Rps27a
2.01635e-14	-0.311746	0.168	0.259	5.30785e-10	Card19
2.13932e-14	-0.269264	0.537	0.647	5.63154e-10	Lyn
2.19016e-14	-0.276398	0.245	0.351	5.76538e-10	Eif4h
2.29488e-14	-0.257786	0.723	0.798	6.04105e-10	Gm26917
2.34127e-14	-0.294641	0.296	0.405	6.16315e-10	Ptpn6
2.56792e-14	-0.278112	0.33	0.444	6.7598e-10	Snx17
2.70125e-14	-0.306739	0.346	0.45	7.11077e-10	Ccdc12
3.45978e-14	0.37653	0.436	0.363	9.10753e-10	Ndufa6
3.91849e-14	-0.293868	0.317	0.428	1.0315e-09	Ssr1
4.11187e-14	0.291427	0.624	0.571	1.08241e-09	Ifngr2
5.01e-14	-0.29936	0.195	0.291	1.31883e-09	Prex1
5.3135e-14	-0.288266	0.248	0.355	1.39873e-09	Sdhb
5.40935e-14	-0.297314	0.194	0.29	1.42396e-09	Abhd6
6.09993e-14	-0.304944	0.367	0.469	1.60575e-09	Atpif1
6.24084e-14	0.317236	0.556	0.491	1.64284e-09	AC151846.1
6.53737e-14	0.370609	0.293	0.21	1.7209e-09	P2rx4
8.04371e-14	0.302361	0.612	0.551	2.11743e-09	Atp5e
8.31309e-14	0.39171	0.49	0.431	2.18834e-09	Gm13436
9.79545e-14	-0.290992	0.206	0.302	2.57855e-09	Casp8
1.30527e-13	0.353398	0.336	0.254	3.436e-09	Gm14173
1.74854e-13	-0.282367	0.371	0.486	4.60286e-09	Gm45640
1.78255e-13	-0.275432	0.277	0.383	4.69237e-09	Cyb5a
1.97736e-13	-0.294692	0.22	0.314	5.2052e-09	Gsk3b
2.18095e-13	-0.30114	0.214	0.308	5.74114e-09	Frmd4a
2.43342e-13	-0.263402	0.357	0.471	6.40573e-09	Bmyc
2.72754e-13	0.285291	0.652	0.59	7.17997e-09	Gdi2
2.82052e-13	-0.27621	0.224	0.325	7.42473e-09	Map1lc3a
2.87024e-13	-0.293502	0.175	0.264	7.55561e-09	Pald1
2.95588e-13	-0.286219	0.193	0.285	7.78105e-09	Mtfr1l
3.06201e-13	-0.291992	0.425	0.537	8.06044e-09	Sec11c
3.18754e-13	-0.279128	0.241	0.339	8.39089e-09	Rab11a
3.70487e-13	0.397014	0.41	0.344	9.7527e-09	Rps27
6.20196e-13	0.373358	0.284	0.21	1.6326e-08	Cct4
6.7564e-13	-0.276056	0.245	0.344	1.77855e-08	Slc25a45
7.83217e-13	-0.263165	0.396	0.503	2.06174e-08	Atraid
8.27847e-13	0.376079	0.289	0.216	2.17922e-08	Rps11-ps1
9.36314e-13	-0.268373	0.242	0.343	2.46475e-08	Akirin2
9.67818e-13	-0.273096	0.171	0.26	2.54769e-08	Gtf2h2
9.77672e-13	0.326557	0.511	0.443	2.57362e-08	BC037034
1.06162e-12	0.350208	0.326	0.25	2.79461e-08	Gm4604
1.19372e-12	0.338903	0.264	0.187	3.14236e-08	Il4ra
1.3056e-12	0.379763	0.56	0.526	3.43685e-08	Gm11942
1.45664e-12	-0.291489	0.196	0.285	3.83447e-08	P4ha1
1.47631e-12	-0.295688	0.246	0.34	3.88625e-08	Eif1b
1.48266e-12	-0.271261	0.222	0.317	3.90296e-08	Dock10
1.51196e-12	-0.251836	0.339	0.447	3.98007e-08	Pcbp1
1.54302e-12	0.401796	0.341	0.269	4.06185e-08	Ms4a6b
1.54977e-12	0.322486	0.543	0.484	4.07962e-08	Rnf130
1.57997e-12	-0.315231	0.25	0.346	4.15911e-08	Slc1a3
1.72208e-12	-0.261093	0.377	0.482	4.5332e-08	Gnb1
1.88286e-12	0.375355	0.375	0.298	4.95644e-08	C3ar1
1.98099e-12	-0.277528	0.201	0.292	5.21477e-08	Hnrnpul1
2.00848e-12	0.383624	0.404	0.339	5.28712e-08	Kxd1
2.46068e-12	-0.268157	0.292	0.398	6.4775e-08	Stab1
2.49321e-12	-0.270153	0.328	0.426	6.56314e-08	Eif6
2.72402e-12	-0.305616	0.208	0.296	7.17072e-08	Tanc2
2.82651e-12	0.338564	0.427	0.356	7.44051e-08	Gm21970
2.84856e-12	-0.290953	0.212	0.302	7.49856e-08	Tnpo3
3.71461e-12	0.314685	0.576	0.531	9.77833e-08	Rplp2
3.83121e-12	0.321966	0.299	0.221	1.00853e-07	Slamf9
3.93463e-12	-0.278646	0.193	0.281	1.03575e-07	Havcr2
6.84501e-12	-0.269567	0.225	0.316	1.80188e-07	Eloc
7.42458e-12	-0.289598	0.199	0.285	1.95445e-07	Dync1i2
7.6926e-12	0.3924	0.28	0.21	2.025e-07	Rpl22l1
7.69628e-12	-0.257617	0.425	0.526	2.02597e-07	mt-Nd2
8.99884e-12	0.314022	0.529	0.472	2.36885e-07	Rplp0
9.04126e-12	0.338226	0.402	0.334	2.38002e-07	Leprot
9.97452e-12	0.313169	0.583	0.534	2.62569e-07	Ybx1
1.2448e-11	-0.259274	0.22	0.308	3.27682e-07	Cerk
2.27044e-11	0.379526	0.389	0.324	5.97671e-07	Mlxipl
3.03654e-11	0.377087	0.304	0.237	7.99339e-07	Nop53
3.20091e-11	0.328655	0.592	0.555	8.42609e-07	Gm10073
3.50377e-11	0.352449	0.366	0.296	9.22333e-07	Gm6136
3.81097e-11	-0.284905	0.376	0.472	1.0032e-06	Lpar6
4.15459e-11	-0.264537	0.189	0.273	1.09366e-06	Slc7a7
5.508e-11	0.306289	0.543	0.492	1.44993e-06	Rpl41
5.75165e-11	0.317792	0.618	0.593	1.51407e-06	Ntpcr
5.85909e-11	-0.265562	0.314	0.408	1.54235e-06	Oaz1
6.14906e-11	-0.251208	0.233	0.321	1.61868e-06	2610001J05Rik
9.62706e-11	0.319612	0.406	0.336	2.53423e-06	Grina
1.1271e-10	-0.262709	0.182	0.26	2.96698e-06	U2af1l4ENSMUSG00000109378
1.1337e-10	-0.270137	0.361	0.457	2.98436e-06	Zeb2os
1.85094e-10	-0.26107	0.282	0.372	4.87242e-06	Tspan3
3.12524e-10	0.308851	0.288	0.222	8.22687e-06	Psmb9
3.34859e-10	0.30321	0.318	0.249	8.81482e-06	Cd48
1.32783e-09	0.309809	0.367	0.301	3.49537e-05	Slc16a6
1.69165e-09	0.305241	0.424	0.369	4.45311e-05	Rpl34
1.91529e-09	0.34417	0.292	0.233	5.04182e-05	Rpl11
1.91548e-09	-0.262408	0.199	0.271	5.04232e-05	Sar1b
2.23477e-09	0.30857	0.412	0.357	5.8828e-05	Rps15a
3.44197e-09	0.330271	0.281	0.22	9.06065e-05	Rpl6
4.19106e-09	0.320738	0.375	0.316	0.000110325	Lrpap1
4.94825e-09	0.32878	0.351	0.29	0.000130258	Gm44860
5.05124e-09	0.36277	0.296	0.24	0.000132969	Uba52
5.85758e-09	0.30711	0.41	0.359	0.000154195	Itgb2
6.55709e-09	0.305687	0.287	0.227	0.000172609	Chd7
6.8114e-09	0.328968	0.424	0.379	0.000179303	Rpl3
7.73998e-09	0.307847	0.331	0.274	0.000203747	Rps26
8.53355e-09	0.315175	0.282	0.221	0.000224637	Selenow
9.09764e-09	0.366872	0.498	0.45	0.000239486	Junb
9.64508e-09	-0.254141	0.33	0.415	0.000253897	Pla2g15
1.09009e-08	0.309827	0.301	0.243	0.000286954	Rps29
1.41004e-08	0.300604	0.328	0.269	0.000371178	Rpl24
2.23436e-08	0.289503	0.412	0.355	0.000588174	Atp5c1
2.29877e-08	0.276566	0.46	0.41	0.000605127	Pabpc1
5.16226e-08	0.274415	0.283	0.227	0.00135891	Ppt2
5.58913e-08	0.314306	0.325	0.274	0.00147128	Use1
5.90122e-08	0.313339	0.319	0.268	0.00155344	Rps13-ps1
8.03294e-08	0.272781	0.268	0.213	0.00211459	Gm6472
8.45833e-08	0.301339	0.255	0.204	0.00222657	Rps25-ps1
1.06358e-07	0.292004	0.297	0.246	0.00279976	Aes
1.13694e-07	0.26488	0.426	0.375	0.00299289	mt-Ti
1.2671e-07	0.273097	0.433	0.386	0.0033355	Cops9
2.7993e-07	0.291125	0.262	0.209	0.00736887	Pkib
2.97162e-07	0.284588	0.327	0.277	0.0078225	Tpt1
3.81501e-07	0.289987	0.399	0.355	0.0100426	Rpl7
3.90463e-07	0.269908	0.301	0.249	0.0102785	Gm28037
4.12825e-07	0.2886	0.52	0.489	0.0108672	Dleu2
5.37801e-07	0.274821	0.305	0.255	0.0141571	Ppp1r14b
7.31856e-07	0.312563	0.262	0.216	0.0192654	Gm10132
1.39658e-06	0.274936	0.369	0.326	0.0367635	Fkbp1a
1.58038e-06	0.278736	0.364	0.322	0.0416018	Pkm
1.63745e-06	0.277329	0.252	0.205	0.0431042	Bola2
1.79579e-06	0.257031	0.407	0.367	0.0472724	Tomm7
3.52098e-06	0.261809	0.324	0.278	0.0926863	Rtn1
3.99906e-06	0.286932	0.339	0.3	0.105271	Mat2a
8.8291e-06	0.282385	0.324	0.284	0.232417	Rps19-ps7
9.8365e-06	0.263018	0.288	0.246	0.258936	Nfam1
1.56225e-05	0.253811	0.26	0.219	0.411247	Rpl18
1.66381e-05	0.256651	0.368	0.33	0.437981	Ttc14
3.44929e-05	0.264705	0.26	0.223	0.907992	Rpl30

[truncated: 6 more sheets: Table S11, Table S12, Table S13, Table S14, Table S15, Table S16]
